# Supplementary material for: Fused in sarcoma silences HIV gene transcription and maintains viral latency through suppressing AFF4 gene activation
Source: Retrovirology. 2019 Jun 25;16:16. doi: 10.1186/s12977-019-0478-x (PMC6593535; doi:10.1186/s12977-019-0478-x)
Supplement: Supplementary file 3 — Additional file 3. Sumamry of MS analysis - HA-HFF4-(1-300). [file 12977_2019_478_MOESM3_ESM.xlsx]

## Sheet: Sheet1
Accession	Description	ΣCoverage	Σ# Proteins	Σ# Unique Peptides	Σ# Peptides	Σ# PSMs	Score A2	Coverage A2	# Peptides A2	# PSM A2	Score A4	Coverage A4	# Peptides A4	# PSM A4	# AAs	MW [kDa]	calc. pI
47168708	Chain A, Structure Of Human Alpha-Galactosidase	36.18	1	0	8	192	3741.28	36.18	8	192					398	45.322	5.37646
	Sequence	# PSMs	# Proteins	# Protein Groups	Protein Group Accessions	Modifications	MH+ [Da]	A2	IonScore A2	Exp Value A2	A4	XCorr A4	# Missed Cleavages
	LFMEMAELMVSEGWK	106	4	4	4504009;P06280;47168708;269914455;295789486		1800.84	High	110.99	5.55122e-09			0
	LFMEMAELMVSEGWK	67	4	4	47168708;269914455;295789486;4504009;P06280	M9(Oxidation)	1816.84	High	95.97	1.30524e-07			0
	SILDWTSFNQER	2	4	4	4504009;P06280;47168708;269914455;295789486		1495.72	High	74.06	3.9557e-05			0
	QGDNFEVWERPLSGLAWAVAMINR	3	4	4	4504009;P06280;47168708;269914455;295789486		2759.37	High	60.1	0.00137839			0
	DVIAINQDPLGK	1	4	4	4504009;P06280;47168708;269914455;295789486		1282.7	Medium	49.07	0.0126636			0
	SYTIAVASLGK	2	4	4	47168708;269914455;295789486;4504009;P06280		1109.62	Medium	46.91	0.0148134			0
	TPTMGWLHWER	5	4	4	47168708;269914455;295789486;4504009;P06280		1413.67	Medium	46.32	0.0194085			0
	IVDVAGPGGWNDPDMLVIGNFGLSWNQQVTQMALWAIMAAPLFMSNDLR	4	4	4	4504009;P06280;47168708;269914455;295789486		5359.62	Low	36.07	0.130297			0
	NFADIDDSWK	1	4	4	47168708;269914455;295789486;4504009;P06280		1210.54	Low	24.03	1.37014			0
	TPTMGWLHWER	1	4	4	47168708;269914455;295789486;4504009;P06280	M4(Oxidation)	1429.67	Low	21.21	4.83351			0
269914455	Chain A, Human Alpha-Galactosidase Catalytic Mechanism 2. Substrate Bound	35.64	1	0	8	192	3741.28	35.64	8	192					404	46.1004	6.11279
	Sequence	# PSMs	# Proteins	# Protein Groups	Protein Group Accessions	Modifications	MH+ [Da]	A2	IonScore A2	Exp Value A2	A4	XCorr A4	# Missed Cleavages
	LFMEMAELMVSEGWK	106	4	4	4504009;P06280;47168708;269914455;295789486		1800.84	High	110.99	5.55122e-09			0
	LFMEMAELMVSEGWK	67	4	4	47168708;269914455;295789486;4504009;P06280	M9(Oxidation)	1816.84	High	95.97	1.30524e-07			0
	SILDWTSFNQER	2	4	4	4504009;P06280;47168708;269914455;295789486		1495.72	High	74.06	3.9557e-05			0
	QGDNFEVWERPLSGLAWAVAMINR	3	4	4	4504009;P06280;47168708;269914455;295789486		2759.37	High	60.1	0.00137839			0
	DVIAINQDPLGK	1	4	4	4504009;P06280;47168708;269914455;295789486		1282.7	Medium	49.07	0.0126636			0
	SYTIAVASLGK	2	4	4	47168708;269914455;295789486;4504009;P06280		1109.62	Medium	46.91	0.0148134			0
	TPTMGWLHWER	5	4	4	47168708;269914455;295789486;4504009;P06280		1413.67	Medium	46.32	0.0194085			0
	IVDVAGPGGWNDPDMLVIGNFGLSWNQQVTQMALWAIMAAPLFMSNDLR	4	4	4	4504009;P06280;47168708;269914455;295789486		5359.62	Low	36.07	0.130297			0
	NFADIDDSWK	1	4	4	47168708;269914455;295789486;4504009;P06280		1210.54	Low	24.03	1.37014			0
	TPTMGWLHWER	1	4	4	47168708;269914455;295789486;4504009;P06280	M4(Oxidation)	1429.67	Low	21.21	4.83351			0
295789486	Chain A, Interconversion Of Human Lysosomal Enzyme Specificities	35.64	1	0	8	192	3741.28	35.64	8	192					404	46.0603	6.11279
	Sequence	# PSMs	# Proteins	# Protein Groups	Protein Group Accessions	Modifications	MH+ [Da]	A2	IonScore A2	Exp Value A2	A4	XCorr A4	# Missed Cleavages
	LFMEMAELMVSEGWK	106	4	4	4504009;P06280;47168708;269914455;295789486		1800.84	High	110.99	5.55122e-09			0
	LFMEMAELMVSEGWK	67	4	4	47168708;269914455;295789486;4504009;P06280	M9(Oxidation)	1816.84	High	95.97	1.30524e-07			0
	SILDWTSFNQER	2	4	4	4504009;P06280;47168708;269914455;295789486		1495.72	High	74.06	3.9557e-05			0
	QGDNFEVWERPLSGLAWAVAMINR	3	4	4	4504009;P06280;47168708;269914455;295789486		2759.37	High	60.1	0.00137839			0
	DVIAINQDPLGK	1	4	4	4504009;P06280;47168708;269914455;295789486		1282.7	Medium	49.07	0.0126636			0
	SYTIAVASLGK	2	4	4	47168708;269914455;295789486;4504009;P06280		1109.62	Medium	46.91	0.0148134			0
	TPTMGWLHWER	5	4	4	47168708;269914455;295789486;4504009;P06280		1413.67	Medium	46.32	0.0194085			0
	IVDVAGPGGWNDPDMLVIGNFGLSWNQQVTQMALWAIMAAPLFMSNDLR	4	4	4	4504009;P06280;47168708;269914455;295789486		5359.62	Low	36.07	0.130297			0
	NFADIDDSWK	1	4	4	47168708;269914455;295789486;4504009;P06280		1210.54	Low	24.03	1.37014			0
	TPTMGWLHWER	1	4	4	47168708;269914455;295789486;4504009;P06280	M4(Oxidation)	1429.67	Low	21.21	4.83351			0
203282367	Chain A, Crystal Structure Of Human Enolase 1	30.95	1	0	9	19	726.291	30.95	9	19					433	47.0083	7.38623
	Sequence	# PSMs	# Proteins	# Protein Groups	Protein Group Accessions	Modifications	MH+ [Da]	A2	IonScore A2	Exp Value A2	A4	XCorr A4	# Missed Cleavages
	VNQIGSVTESLQACK	2	2	2	4503571;P06733;203282367	C14(Carbamidomethyl)	1633.82	High	118.61	2.14748e-09			0
	AAVPSGASTGIYEALELR	2	2	2	4503571;P06733;203282367		1804.95	High	105.54	4.79605e-08			0
	GNPTVEVDLFTSK	2	2	2	203282367;4503571;P06733		1406.72	High	100.34	1.54702e-07			0
	FTASAGIQVVGDDLTVTNPK	1	2	2	203282367;4503571;P06733		2033.06	High	85.14	4.94323e-06			0
	SGETEDTFIADLVVGLCTGQIK	3	2	2	4503571;P06733;203282367	C17(Carbamidomethyl)	2353.16	High	78.49	2.01177e-05			0
	DATNVGDEGGFAPNILENK	2	2	2	203282367;4503571;P06733		1960.93	High	64.53	0.000293067			0
	YISPDQLADLYK	2	2	2	4503571;P06733;203282367		1425.73	High	63.64	0.000668407			0
	DATNVGDEGGFAPNILENKEGLELLK	4	2	2	4503571;P06733;203282367		2743.38	Medium	55.81	0.00376392			1
	SCNCLLLK	1	2	2	203282367;4503571;P06733	C2(Carbamidomethyl); C4(Carbamidomethyl)	1007.5	Low	20.66	9.35079			0
67464043	Chain O, Crsytal Structure Of Human Liver Gapdh	17.75	1	0	4	10	380.273	17.75	4	10					338	36.3115	8.45557
	Sequence	# PSMs	# Proteins	# Protein Groups	Protein Group Accessions	Modifications	MH+ [Da]	A2	IonScore A2	Exp Value A2	A4	XCorr A4	# Missed Cleavages
	IISNASCTTNCLAPLAK	2	2	2	7669492;P04406;67464043	C7(Carbamidomethyl); C11(Carbamidomethyl)	1833.92	High	107.34	3.10461e-08			0
	VPTANVSVVDLTCR	2	2	2	7669492;P04406;67464043	C13(Carbamidomethyl)	1530.79	High	97.86	2.70607e-07			0
	LISWYDNEFGYSNR	2	2	2	67464043;7669492;P04406		1763.8	High	84.44	1.72949e-06			0
	GALQNIIPASTGAAK	4	2	2	7669492;P04406;67464043		1411.79	High	56.79	0.00220437			0
13786847	Chain A, Human Heart L-Lactate Dehydrogenase H Chain, Ternary Complex With Nadh And Oxamate	28.83	1	0	8	16	310.412	28.83	8	16					333	36.4841	6.04932
	Sequence	# PSMs	# Proteins	# Protein Groups	Protein Group Accessions	Modifications	MH+ [Da]	A2	IonScore A2	Exp Value A2	A4	XCorr A4	# Missed Cleavages
	IVADKDYSVTANSK	1	3	3	4557032;P07195;13786847;49259209		1510.78	High	72.4	8.59391e-05			1
	SLADELALVDVLEDK	1	3	3	4557032;P07195;13786847;49259209		1629.86	High	71.8	0.000103924			0
	LIAPVAEEEATVPNNK	2	3	3	4557032;P07195;13786847;49259209		1694.9	High	67.43	0.000256104			0
	IVVVTAGVR	2	3	3	4557032;P07195;13786847;49259209		913.583	High	66.07	0.000123982			0
	VIGSGCNLDSAR	3	6	6	5031857;P00338;4557032;P07195;13786847;13786849;49259209;380765070	C6(Carbamidomethyl)	1248.6	High	57.97	0.00153316			0
	SADTLWDIQK	2	3	3	13786847;49259209;4557032;P07195		1176.59	Medium	55.59	0.00396778			0
	MVVESAYEVIK	2	3	3	4557032;P07195;13786847;49259209		1267.66	High	55.51	0.00371241			0
	GLTSVINQK	2	3	3	4557032;P07195;13786847;49259209		959.552	Low	40.44	0.133745			0
	MVVESAYEVIK	1	3	3	4557032;P07195;13786847;49259209	M1(Oxidation)	1283.66	Low	39.59	0.121418			0
49259209	Chain A, Human B Lactate Dehydrogenase Complexed With Nad+ And 4- Hydroxy-1,2,5-Oxadiazole-3-Carboxylic Acid	28.83	1	0	8	16	310.412	28.83	8	16					333	36.5161	6.23975
	Sequence	# PSMs	# Proteins	# Protein Groups	Protein Group Accessions	Modifications	MH+ [Da]	A2	IonScore A2	Exp Value A2	A4	XCorr A4	# Missed Cleavages
	IVADKDYSVTANSK	1	3	3	4557032;P07195;13786847;49259209		1510.78	High	72.4	8.59391e-05			1
	SLADELALVDVLEDK	1	3	3	4557032;P07195;13786847;49259209		1629.86	High	71.8	0.000103924			0
	LIAPVAEEEATVPNNK	2	3	3	4557032;P07195;13786847;49259209		1694.9	High	67.43	0.000256104			0
	IVVVTAGVR	2	3	3	4557032;P07195;13786847;49259209		913.583	High	66.07	0.000123982			0
	VIGSGCNLDSAR	3	6	6	5031857;P00338;4557032;P07195;13786847;13786849;49259209;380765070	C6(Carbamidomethyl)	1248.6	High	57.97	0.00153316			0
	SADTLWDIQK	2	3	3	13786847;49259209;4557032;P07195		1176.59	Medium	55.59	0.00396778			0
	MVVESAYEVIK	2	3	3	4557032;P07195;13786847;49259209		1267.66	High	55.51	0.00371241			0
	GLTSVINQK	2	3	3	4557032;P07195;13786847;49259209		959.552	Low	40.44	0.133745			0
	MVVESAYEVIK	1	3	3	4557032;P07195;13786847;49259209	M1(Oxidation)	1283.66	Low	39.59	0.121418			0
4557976	Chain A, Human Muscle Fructose 1,6-Bisphosphate Aldolase Complexed With Fructose 1,6-Bisphosphate	25.34	1	0	7	9	235.174	25.34	7	9					363	39.2643	8.08936
	Sequence	# PSMs	# Proteins	# Protein Groups	Protein Group Accessions	Modifications	MH+ [Da]	A2	IonScore A2	Exp Value A2	A4	XCorr A4	# Missed Cleavages
	YTPSGQAGAAASESLFVSNHAY	2	2	2	4557976;4557305;P04075		2228.02	High	92.19	3.36158e-07			0
	GILAADESTGSIAK	2	2	2	4557976;4557305;P04075		1332.7	High	83.99	7.02523e-06			0
	PYQYPALTPEQK	1	1	1	4557976		1434.73	Low	37.81	0.246925			0
	TVPPAVTGITFLSGGQSEEEASINLNAINK	1	2	2	4557305;P04075;4557976		3057.57	Low	20.07	12.8704			0
	ADDGRPFPQVIK	1	2	2	4557976;4557305;P04075		1342.71	Low	19.49	14.8746			0
	PYQYPALTPEQKK	1	1	1	4557976		1562.82	Low	12.91	84.2689			1
	GILAADESTGSIAKR	1	2	2	4557976;4557305;P04075		1488.8	Low	11.71	106.818			1
73535278	Chain A, Human Pyruvate Kinase M2	14.11	1	0	5	10	188.887	14.11	5	10					567	61.9997	7.40088
	Sequence	# PSMs	# Proteins	# Protein Groups	Protein Group Accessions	Modifications	MH+ [Da]	A2	IonScore A2	Exp Value A2	A4	XCorr A4	# Missed Cleavages
	LAPITSDPTEATAVGAVEASFK	1	5	5	33286418;P14618;73535278;67464392;224510884;226438362		2175.12	High	97.74	2.66737e-07			0
	NTGIICTIGPASR	2	5	5	73535278;67464392;224510884;226438362;33286418;P14618	C6(Carbamidomethyl)	1359.71	High	61.3	0.00124384			0
	TATESFASDPILYRPVAVALDTK	3	5	5	33286418;P14618;73535278;67464392;224510884;226438362		2465.29	Medium	54.09	0.00558709			0
	GDLGIEIPAEK	2	5	5	73535278;67464392;224510884;226438362;33286418;P14618		1141.61	Low	41.28	0.0827583			0
	LDIDSPPITAR	2	5	5	33286418;P14618;73535278;67464392;224510884;226438362		1197.65	Low	40.42	0.0997876			0
67464392	Chain A, Structure Of Human Muscle Pyruvate Kinase (Pkm2)	14.6	1	0	5	10	188.887	14.6	5	10					548	59.7069	8.03076
	Sequence	# PSMs	# Proteins	# Protein Groups	Protein Group Accessions	Modifications	MH+ [Da]	A2	IonScore A2	Exp Value A2	A4	XCorr A4	# Missed Cleavages
	LAPITSDPTEATAVGAVEASFK	1	5	5	33286418;P14618;73535278;67464392;224510884;226438362		2175.12	High	97.74	2.66737e-07			0
	NTGIICTIGPASR	2	5	5	73535278;67464392;224510884;226438362;33286418;P14618	C6(Carbamidomethyl)	1359.71	High	61.3	0.00124384			0
	TATESFASDPILYRPVAVALDTK	3	5	5	33286418;P14618;73535278;67464392;224510884;226438362		2465.29	Medium	54.09	0.00558709			0
	GDLGIEIPAEK	2	5	5	73535278;67464392;224510884;226438362;33286418;P14618		1141.61	Low	41.28	0.0827583			0
	LDIDSPPITAR	2	5	5	33286418;P14618;73535278;67464392;224510884;226438362		1197.65	Low	40.42	0.0997876			0
224510884	Chain A, S437y Mutant Of Human Muscle Pyruvate Kinase, Isoform M2	15.01	1	0	5	10	188.887	15.01	5	10					533	58.1201	7.84033
	Sequence	# PSMs	# Proteins	# Protein Groups	Protein Group Accessions	Modifications	MH+ [Da]	A2	IonScore A2	Exp Value A2	A4	XCorr A4	# Missed Cleavages
	LAPITSDPTEATAVGAVEASFK	1	5	5	33286418;P14618;73535278;67464392;224510884;226438362		2175.12	High	97.74	2.66737e-07			0
	NTGIICTIGPASR	2	5	5	73535278;67464392;224510884;226438362;33286418;P14618	C6(Carbamidomethyl)	1359.71	High	61.3	0.00124384			0
	TATESFASDPILYRPVAVALDTK	3	5	5	33286418;P14618;73535278;67464392;224510884;226438362		2465.29	Medium	54.09	0.00558709			0
	GDLGIEIPAEK	2	5	5	73535278;67464392;224510884;226438362;33286418;P14618		1141.61	Low	41.28	0.0827583			0
	LDIDSPPITAR	2	5	5	33286418;P14618;73535278;67464392;224510884;226438362		1197.65	Low	40.42	0.0997876			0
226438362	Chain A, Activator-Bound Structure Of Human Pyruvate Kinase M2	14.55	1	0	5	10	188.887	14.55	5	10					550	59.925	8.03076
	Sequence	# PSMs	# Proteins	# Protein Groups	Protein Group Accessions	Modifications	MH+ [Da]	A2	IonScore A2	Exp Value A2	A4	XCorr A4	# Missed Cleavages
	LAPITSDPTEATAVGAVEASFK	1	5	5	33286418;P14618;73535278;67464392;224510884;226438362		2175.12	High	97.74	2.66737e-07			0
	NTGIICTIGPASR	2	5	5	73535278;67464392;224510884;226438362;33286418;P14618	C6(Carbamidomethyl)	1359.71	High	61.3	0.00124384			0
	TATESFASDPILYRPVAVALDTK	3	5	5	33286418;P14618;73535278;67464392;224510884;226438362		2465.29	Medium	54.09	0.00558709			0
	GDLGIEIPAEK	2	5	5	73535278;67464392;224510884;226438362;33286418;P14618		1141.61	Low	41.28	0.0827583			0
	LDIDSPPITAR	2	5	5	33286418;P14618;73535278;67464392;224510884;226438362		1197.65	Low	40.42	0.0997876			0
161761214	Chain A, Crystal Structure Of The Human Laminin Receptor Precursor	19.37	1	0	4	9	179.863	19.37	4	9					253	28.1503	7.10791
	Sequence	# PSMs	# Proteins	# Protein Groups	Protein Group Accessions	Modifications	MH+ [Da]	A2	IonScore A2	Exp Value A2	A4	XCorr A4	# Missed Cleavages
	AIVAIENPADVSVISSR	2	2	2	9845502;P08865;161761214		1740.95	High	89.52	1.42998e-06			0
	FAAATGATPIAGR	2	2	2	9845502;P08865;161761214		1203.65	High	64.34	0.000728141			0
	LLVVTDPR	2	2	2	161761214;9845502;P08865		912.552	Medium	44.51	0.0133457			0
	YVDIAIPCNNK	3	2	2	9845502;P08865;161761214	C8(Carbamidomethyl)	1306.64	Low	25.31	3.37548			0
38522	human elongation factor-1-delta [Homo sapiens]	21.71	1	0	4	6	154.218	21.71	4	6					281	31.2019	5.05908
	Sequence	# PSMs	# Proteins	# Protein Groups	Protein Group Accessions	Modifications	MH+ [Da]	A2	IonScore A2	Exp Value A2	A4	XCorr A4	# Missed Cleavages
	GVVQELQQAISK	1	2	2	25453472;P29692;38522		1299.73	High	85.52	4.05974e-06			0
	IASLEVENQSLR	2	2	2	25453472;P29692;38522		1358.73	High	70.9	0.000136108			0
	SIQLDGLVWGASK	1	2	2	25453472;P29692;38522		1373.74	Medium	51.84	0.01032			0
	SLAGSSGPGASSGTSGDHGELVVR	2	2	2	38522;25453472;P29692		2185.05	Low	31.61	0.726961			0
999892	Chain A, Crystal Structure Of Recombinant Human Triosephosphate Isomerase At 2.8 Angstroms Resolution. Triosephosphate Isomerase Related Human Genetic Disorders And Comparison With The Trypanosomal Enzyme	10.08	1	0	2	3	121.695	10.08	2	3					248	26.5217	6.90283
	Sequence	# PSMs	# Proteins	# Protein Groups	Protein Group Accessions	Modifications	MH+ [Da]	A2	IonScore A2	Exp Value A2	A4	XCorr A4	# Missed Cleavages
	IIYGGSVTGATCK	1	4	4	226529917;P60174;999892;66360365;190613420	C12(Carbamidomethyl)	1326.67	High	76.73	2.63452e-05			0
	SNVSDAVAQSTR	2	4	4	226529917;P60174;999892;66360365;190613420		1234.6	High	67.83	0.00019019			0
66360365	Chain A, Human Triosephosphate Isomerase Of New Crystal Form	10	1	0	2	3	121.695	10	2	3					250	26.6658	6.90283
	Sequence	# PSMs	# Proteins	# Protein Groups	Protein Group Accessions	Modifications	MH+ [Da]	A2	IonScore A2	Exp Value A2	A4	XCorr A4	# Missed Cleavages
	IIYGGSVTGATCK	1	4	4	226529917;P60174;999892;66360365;190613420	C12(Carbamidomethyl)	1326.67	High	76.73	2.63452e-05			0
	SNVSDAVAQSTR	2	4	4	226529917;P60174;999892;66360365;190613420		1234.6	High	67.83	0.00019019			0
190613420	Chain A, Structural Basis Of Human Triosephosphate Isomerase Deficiency. Mutation E104d And Correlation To Solvent Perturbation.	10	1	0	2	3	121.695	10	2	3					250	26.6517	6.90283
	Sequence	# PSMs	# Proteins	# Protein Groups	Protein Group Accessions	Modifications	MH+ [Da]	A2	IonScore A2	Exp Value A2	A4	XCorr A4	# Missed Cleavages
	IIYGGSVTGATCK	1	4	4	226529917;P60174;999892;66360365;190613420	C12(Carbamidomethyl)	1326.67	High	76.73	2.63452e-05			0
	SNVSDAVAQSTR	2	4	4	226529917;P60174;999892;66360365;190613420		1234.6	High	67.83	0.00019019			0
13786849	Chain A, Human Muscle L-Lactate Dehydrogenase M Chain, Ternary Complex With Nadh And Oxamate	20.24	1	0	6	10	105.862	20.24	6	10					331	36.5343	8.26514
	Sequence	# PSMs	# Proteins	# Protein Groups	Protein Group Accessions	Modifications	MH+ [Da]	A2	IonScore A2	Exp Value A2	A4	XCorr A4	# Missed Cleavages
	VIGSGCNLDSAR	3	6	6	5031857;P00338;4557032;P07195;13786847;13786849;49259209;380765070	C6(Carbamidomethyl)	1248.6	High	57.97	0.00153316			0
	DLADELALVDVIEDK	1	3	3	5031857;P00338;13786849;380765070		1657.86	Medium	48.74	0.0200202			0
	LVIITAGAR	2	3	3	5031857;P00338;13786849;380765070		913.583	Medium	44.41	0.0181701			0
	QVVESAYEVIK	2	3	3	5031857;P00338;13786849;380765070		1264.68	Low	43.85	0.0726858			0
	SADTLWGIQK	1	3	3	5031857;P00338;13786849;380765070		1118.58	Low	41.4	0.127689			0
	VTLTSEEEAR	1	3	3	13786849;380765070;5031857;P00338		1134.56	Low	32.91	0.670533			0
380765070	Chain A, Human Ldha In Complex With 2-((4-(4-((3-((2-Methyl-1,3- Benzothiazol-6yl)amino)-3-Oxo-Propyl)amino)-4-Oxo-Butyl) Phenyl)methyl)propanedioic Acid	19.88	1	0	6	10	105.862	19.88	6	10					337	37.3567	8.27979
	Sequence	# PSMs	# Proteins	# Protein Groups	Protein Group Accessions	Modifications	MH+ [Da]	A2	IonScore A2	Exp Value A2	A4	XCorr A4	# Missed Cleavages
	VIGSGCNLDSAR	3	6	6	5031857;P00338;4557032;P07195;13786847;13786849;49259209;380765070	C6(Carbamidomethyl)	1248.6	High	57.97	0.00153316			0
	DLADELALVDVIEDK	1	3	3	5031857;P00338;13786849;380765070		1657.86	Medium	48.74	0.0200202			0
	LVIITAGAR	2	3	3	5031857;P00338;13786849;380765070		913.583	Medium	44.41	0.0181701			0
	QVVESAYEVIK	2	3	3	5031857;P00338;13786849;380765070		1264.68	Low	43.85	0.0726858			0
	SADTLWGIQK	1	3	3	5031857;P00338;13786849;380765070		1118.58	Low	41.4	0.127689			0
	VTLTSEEEAR	1	3	3	13786849;380765070;5031857;P00338		1134.56	Low	32.91	0.670533			0
157830361	Chain A, Human Serum Albumin In A Complex With Myristic Acid And Tri- Iodobenzoic Acid	5.85	1	0	3	12	96.9343	5.85	3	12					581	65.9927	5.97314
	Sequence	# PSMs	# Proteins	# Protein Groups	Protein Group Accessions	Modifications	MH+ [Da]	A2	IonScore A2	Exp Value A2	A4	XCorr A4	# Missed Cleavages
	KVPQVSTPTLVEVSR	4	9	9	157830361;3212456;31615331;31615330;55669910;78101694;122920512;168988718;228311905		1639.94	High	63.23	0.000356074			1
	YLYEIAR	4	9	9	157830361;3212456;31615331;31615330;55669910;78101694;122920512;168988718;228311905		927.493	Low	38.81	0.109512			0
	YICENQDSISSK	4	9	9	157830361;3212456;31615331;31615330;55669910;78101694;122920512;168988718;228311905	C3(Carbamidomethyl)	1443.64	Low	27.63	0.541136			0
3212456	Chain A, Crystal Structure Of Human Serum Albumin	5.81	1	0	3	12	96.9343	5.81	3	12					585	66.4289	5.96045
	Sequence	# PSMs	# Proteins	# Protein Groups	Protein Group Accessions	Modifications	MH+ [Da]	A2	IonScore A2	Exp Value A2	A4	XCorr A4	# Missed Cleavages
	KVPQVSTPTLVEVSR	4	9	9	157830361;3212456;31615331;31615330;55669910;78101694;122920512;168988718;228311905		1639.94	High	63.23	0.000356074			1
	YLYEIAR	4	9	9	157830361;3212456;31615331;31615330;55669910;78101694;122920512;168988718;228311905		927.493	Low	38.81	0.109512			0
	YICENQDSISSK	4	9	9	157830361;3212456;31615331;31615330;55669910;78101694;122920512;168988718;228311905	C3(Carbamidomethyl)	1443.64	Low	27.63	0.541136			0
31615331	Chain A, Human Serum Albumin Mutant R218p Complexed With Thyroxine (3,3',5,5'-Tetraiodo-L-Thyronine)	5.81	1	0	3	12	96.9343	5.81	3	12					585	66.3699	5.87158
	Sequence	# PSMs	# Proteins	# Protein Groups	Protein Group Accessions	Modifications	MH+ [Da]	A2	IonScore A2	Exp Value A2	A4	XCorr A4	# Missed Cleavages
	KVPQVSTPTLVEVSR	4	9	9	157830361;3212456;31615331;31615330;55669910;78101694;122920512;168988718;228311905		1639.94	High	63.23	0.000356074			1
	YLYEIAR	4	9	9	157830361;3212456;31615331;31615330;55669910;78101694;122920512;168988718;228311905		927.493	Low	38.81	0.109512			0
	YICENQDSISSK	4	9	9	157830361;3212456;31615331;31615330;55669910;78101694;122920512;168988718;228311905	C3(Carbamidomethyl)	1443.64	Low	27.63	0.541136			0
31615330	Chain A, Human Serum Albumin Mutant R218h Complexed With Thyroxine (3,3',5,5'-Tetraiodo-L-Thyronine)	5.81	1	0	3	12	96.9343	5.81	3	12					585	66.4099	5.93506
	Sequence	# PSMs	# Proteins	# Protein Groups	Protein Group Accessions	Modifications	MH+ [Da]	A2	IonScore A2	Exp Value A2	A4	XCorr A4	# Missed Cleavages
	KVPQVSTPTLVEVSR	4	9	9	157830361;3212456;31615331;31615330;55669910;78101694;122920512;168988718;228311905		1639.94	High	63.23	0.000356074			1
	YLYEIAR	4	9	9	157830361;3212456;31615331;31615330;55669910;78101694;122920512;168988718;228311905		927.493	Low	38.81	0.109512			0
	YICENQDSISSK	4	9	9	157830361;3212456;31615331;31615330;55669910;78101694;122920512;168988718;228311905	C3(Carbamidomethyl)	1443.64	Low	27.63	0.541136			0
55669910	Chain A, Crystal Structure Of The Ga Module Complexed With Human Serum Albumin	5.94	1	0	3	12	96.9343	5.94	3	12					572	65.1782	5.79541
	Sequence	# PSMs	# Proteins	# Protein Groups	Protein Group Accessions	Modifications	MH+ [Da]	A2	IonScore A2	Exp Value A2	A4	XCorr A4	# Missed Cleavages
	KVPQVSTPTLVEVSR	4	9	9	157830361;3212456;31615331;31615330;55669910;78101694;122920512;168988718;228311905		1639.94	High	63.23	0.000356074			1
	YLYEIAR	4	9	9	157830361;3212456;31615331;31615330;55669910;78101694;122920512;168988718;228311905		927.493	Low	38.81	0.109512			0
	YICENQDSISSK	4	9	9	157830361;3212456;31615331;31615330;55669910;78101694;122920512;168988718;228311905	C3(Carbamidomethyl)	1443.64	Low	27.63	0.541136			0
78101694	Chain A, Human Serum Albumin Complexed With Myristate And Azapropazone	5.81	1	0	3	12	96.9343	5.81	3	12					585	66.4019	5.80811
	Sequence	# PSMs	# Proteins	# Protein Groups	Protein Group Accessions	Modifications	MH+ [Da]	A2	IonScore A2	Exp Value A2	A4	XCorr A4	# Missed Cleavages
	KVPQVSTPTLVEVSR	4	9	9	157830361;3212456;31615331;31615330;55669910;78101694;122920512;168988718;228311905		1639.94	High	63.23	0.000356074			1
	YLYEIAR	4	9	9	157830361;3212456;31615331;31615330;55669910;78101694;122920512;168988718;228311905		927.493	Low	38.81	0.109512			0
	YICENQDSISSK	4	9	9	157830361;3212456;31615331;31615330;55669910;78101694;122920512;168988718;228311905	C3(Carbamidomethyl)	1443.64	Low	27.63	0.541136			0
122920512	Chain A, Human Serum Albumin Complexed With Myristate And Aspirin	5.81	1	0	3	12	96.9343	5.81	3	12					585	66.4108	5.87158
	Sequence	# PSMs	# Proteins	# Protein Groups	Protein Group Accessions	Modifications	MH+ [Da]	A2	IonScore A2	Exp Value A2	A4	XCorr A4	# Missed Cleavages
	KVPQVSTPTLVEVSR	4	9	9	157830361;3212456;31615331;31615330;55669910;78101694;122920512;168988718;228311905		1639.94	High	63.23	0.000356074			1
	YLYEIAR	4	9	9	157830361;3212456;31615331;31615330;55669910;78101694;122920512;168988718;228311905		927.493	Low	38.81	0.109512			0
	YICENQDSISSK	4	9	9	157830361;3212456;31615331;31615330;55669910;78101694;122920512;168988718;228311905	C3(Carbamidomethyl)	1443.64	Low	27.63	0.541136			0
168988718	Chain A, Structure Of Human Serum Albumin With S-Naproxen And The Ga Module	5.87	1	0	3	12	96.9343	5.87	3	12					579	65.7776	5.88428
	Sequence	# PSMs	# Proteins	# Protein Groups	Protein Group Accessions	Modifications	MH+ [Da]	A2	IonScore A2	Exp Value A2	A4	XCorr A4	# Missed Cleavages
	KVPQVSTPTLVEVSR	4	9	9	157830361;3212456;31615331;31615330;55669910;78101694;122920512;168988718;228311905		1639.94	High	63.23	0.000356074			1
	YLYEIAR	4	9	9	157830361;3212456;31615331;31615330;55669910;78101694;122920512;168988718;228311905		927.493	Low	38.81	0.109512			0
	YICENQDSISSK	4	9	9	157830361;3212456;31615331;31615330;55669910;78101694;122920512;168988718;228311905	C3(Carbamidomethyl)	1443.64	Low	27.63	0.541136			0
228311905	Chain A, Crystal Structure Of Human Serum Albumin Complexed With Myristic Acid And Lysophosphatidylethanolamine	5.84	1	0	3	12	96.9343	5.84	3	12					582	66.1298	6.03662
	Sequence	# PSMs	# Proteins	# Protein Groups	Protein Group Accessions	Modifications	MH+ [Da]	A2	IonScore A2	Exp Value A2	A4	XCorr A4	# Missed Cleavages
	KVPQVSTPTLVEVSR	4	9	9	157830361;3212456;31615331;31615330;55669910;78101694;122920512;168988718;228311905		1639.94	High	63.23	0.000356074			1
	YLYEIAR	4	9	9	157830361;3212456;31615331;31615330;55669910;78101694;122920512;168988718;228311905		927.493	Low	38.81	0.109512			0
	YICENQDSISSK	4	9	9	157830361;3212456;31615331;31615330;55669910;78101694;122920512;168988718;228311905	C3(Carbamidomethyl)	1443.64	Low	27.63	0.541136			0
347447337	Chain B, Crystal Structure Of Human Nucleosome Core Particle Containing H4k44q Mutation	28.3	1	0	3	8	80.137	28.3	3	8					106	11.6415	11.356
	Sequence	# PSMs	# Proteins	# Protein Groups	Protein Group Accessions	Modifications	MH+ [Da]	A2	IonScore A2	Exp Value A2	A4	XCorr A4	# Missed Cleavages
	ISGLIYEETR	2	5	5	347447337;347447357;347447367;347447377;347447327		1180.62	High	61.29	0.00106348			0
	VFLENVIR	2	5	5	347447337;347447357;347447367;347447377;347447327		989.577	Medium	48.32	0.0157972			0
	DNIQGITKPAIR	4	4	4	347447337;347447357;347447367;347447377		1325.75	Low	40.18	0.0901117			0
347447357	Chain B, Crystal Structure Of Human Nucleosome Core Particle Containing H4k77q Mutation	28.3	1	0	3	8	80.137	28.3	3	8					106	11.6415	11.356
	Sequence	# PSMs	# Proteins	# Protein Groups	Protein Group Accessions	Modifications	MH+ [Da]	A2	IonScore A2	Exp Value A2	A4	XCorr A4	# Missed Cleavages
	ISGLIYEETR	2	5	5	347447337;347447357;347447367;347447377;347447327		1180.62	High	61.29	0.00106348			0
	VFLENVIR	2	5	5	347447337;347447357;347447367;347447377;347447327		989.577	Medium	48.32	0.0157972			0
	DNIQGITKPAIR	4	4	4	347447337;347447357;347447367;347447377		1325.75	Low	40.18	0.0901117			0
347447367	Chain B, Crystal Structure Of Human Nucleosome Core Particle Containing H4k79q Mutation	28.3	1	0	3	8	80.137	28.3	3	8					106	11.6415	11.356
	Sequence	# PSMs	# Proteins	# Protein Groups	Protein Group Accessions	Modifications	MH+ [Da]	A2	IonScore A2	Exp Value A2	A4	XCorr A4	# Missed Cleavages
	ISGLIYEETR	2	5	5	347447337;347447357;347447367;347447377;347447327		1180.62	High	61.29	0.00106348			0
	VFLENVIR	2	5	5	347447337;347447357;347447367;347447377;347447327		989.577	Medium	48.32	0.0157972			0
	DNIQGITKPAIR	4	4	4	347447337;347447357;347447367;347447377		1325.75	Low	40.18	0.0901117			0
347447377	Chain B, Crystal Structure Of Human Nucleosome Core Particle Containing H4k91q Mutation	28.3	1	0	3	8	80.137	28.3	3	8					106	11.6415	11.356
	Sequence	# PSMs	# Proteins	# Protein Groups	Protein Group Accessions	Modifications	MH+ [Da]	A2	IonScore A2	Exp Value A2	A4	XCorr A4	# Missed Cleavages
	ISGLIYEETR	2	5	5	347447337;347447357;347447367;347447377;347447327		1180.62	High	61.29	0.00106348			0
	VFLENVIR	2	5	5	347447337;347447357;347447367;347447377;347447327		989.577	Medium	48.32	0.0157972			0
	DNIQGITKPAIR	4	4	4	347447337;347447357;347447367;347447377		1325.75	Low	40.18	0.0901117			0
347447327	Chain B, Crystal Structure Of Human Nucleosome Core Particle Containing H4k31q Mutation	16.98	1	0	2	4	80.137	16.98	2	4					106	11.6415	11.356
	Sequence	# PSMs	# Proteins	# Protein Groups	Protein Group Accessions	Modifications	MH+ [Da]	A2	IonScore A2	Exp Value A2	A4	XCorr A4	# Missed Cleavages
	ISGLIYEETR	2	5	5	347447337;347447357;347447367;347447377;347447327		1180.62	High	61.29	0.00106348			0
	VFLENVIR	2	5	5	347447337;347447357;347447367;347447377;347447327		989.577	Medium	48.32	0.0157972			0
126030593	Chain A, Crystal Structure Of Human Paics, A Bifunctional Carboxylase And Synthetase In Purine Biosynthesis	5.88	1	1	2	2	78.35	5.88	2	2					425	46.9019	7.2251
	Sequence	# PSMs	# Proteins	# Protein Groups	Protein Group Accessions	Modifications	MH+ [Da]	A2	IonScore A2	Exp Value A2	A4	XCorr A4	# Missed Cleavages
	EIVLADVIDNDSWR	1	1	1	126030593		1644.82	High	78.35	1.99682e-05			0
	ASILNTWISLK	1	1	1	126030593		1245.72	Low	26.45	2.22852			0
67464424	Chain A, 14-3-3 Protein Epsilon (Human) Complexed To Peptide	9.83	1	1	2	4	62.4895	9.83	2	4					234	26.7404	5.021
	Sequence	# PSMs	# Proteins	# Protein Groups	Protein Group Accessions	Modifications	MH+ [Da]	A2	IonScore A2	Exp Value A2	A4	XCorr A4	# Missed Cleavages
	LICCDILDVLDK	2	1	1	67464424	C3(Carbamidomethyl); C4(Carbamidomethyl)	1476.74	Medium	50.03	0.0159847			0
	EAAENSLVAYK	2	1	1	67464424		1194.6	Low	40.97	0.0877338			0
164519504	Chain A, Crystal Structure Of Human Peroxiredoxin I In Complex With Sulfiredoxin	14.57	1	0	3	5	57.8343	14.57	3	5					199	22.0904	8.07471
	Sequence	# PSMs	# Proteins	# Protein Groups	Protein Group Accessions	Modifications	MH+ [Da]	A2	IonScore A2	Exp Value A2	A4	XCorr A4	# Missed Cleavages
	LVQAFQFTDK	2	2	2	4505591;Q06830;164519504		1196.63	Medium	47.26	0.0236578			0
	QITVNDLPVGR	2	2	2	4505591;Q06830;164519504		1211.67	Low	38.87	0.130632			0
	ADEGISFR	1	2	2	164519504;4505591;Q06830		894.431	Low	33.61	0.462514			0
88193099	Chain A, Crystal Structure Of Human Rab1a In Complex With Gdp	19.9	1	0	3	6	55.3279	19.9	3	6					191	21.5249	6.88818
	Sequence	# PSMs	# Proteins	# Protein Groups	Protein Group Accessions	Modifications	MH+ [Da]	A2	IonScore A2	Exp Value A2	A4	XCorr A4	# Missed Cleavages
	LQIWDTAGQER	2	5	5	88193099;284055664;118138456;13569962;Q9H0U4;193806493;Q92928		1316.66	High	55.42	0.00360584			0
	EFADSLGIPFLETSAK	2	4	4	13569962;Q9H0U4;193806493;Q92928;88193099;284055664		1724.88	Low	39.6	0.157279			0
	LLLIGDSGVGK	2	4	4	13569962;Q9H0U4;193806493;Q92928;88193099;284055664		1071.64	Low	34.75	0.284218			0
284055664	Chain A, Crystal Structure Of Human Rab1b In Complex With The Gef Domain Of DrraSIDM FROM LEGIONELLA PNEUMOPHILA	21.71	1	0	3	6	55.3279	21.71	3	6					175	19.717	5.65576
	Sequence	# PSMs	# Proteins	# Protein Groups	Protein Group Accessions	Modifications	MH+ [Da]	A2	IonScore A2	Exp Value A2	A4	XCorr A4	# Missed Cleavages
	LQIWDTAGQER	2	5	5	88193099;284055664;118138456;13569962;Q9H0U4;193806493;Q92928		1316.66	High	55.42	0.00360584			0
	EFADSLGIPFLETSAK	2	4	4	13569962;Q9H0U4;193806493;Q92928;88193099;284055664		1724.88	Low	39.6	0.157279			0
	LLLIGDSGVGK	2	4	4	13569962;Q9H0U4;193806493;Q92928;88193099;284055664		1071.64	Low	34.75	0.284218			0
118138456	Chain A, Crystal Structure Of A Predicted Human Gtpase In Complex With Gdp	13.02	1	0	2	3	55.3279	13.02	2	3					192	21.8802	8.14795
	Sequence	# PSMs	# Proteins	# Protein Groups	Protein Group Accessions	Modifications	MH+ [Da]	A2	IonScore A2	Exp Value A2	A4	XCorr A4	# Missed Cleavages
	LQIWDTAGQER	2	5	5	88193099;284055664;118138456;13569962;Q9H0U4;193806493;Q92928		1316.66	High	55.42	0.00360584			0
	QQGEKFAQQITGMR	1	1	1	118138456	M13(Oxidation)	1637.8	Low	13.9	48.4803			1
3659980	Chain A, Human Cyclophilin A Complexed With 2-Thr Cyclosporin	13.94	1	0	2	3	54.6681	13.94	2	3					165	17.9798	7.81104
	Sequence	# PSMs	# Proteins	# Protein Groups	Protein Group Accessions	Modifications	MH+ [Da]	A2	IonScore A2	Exp Value A2	A4	XCorr A4	# Missed Cleavages
	KITIADCGQLE	1	3	3	3659980;75766275;380764102	C7(Carbamidomethyl)	1247.63	Medium	47.66	0.0267969			1
	VSFELFADKVPK	2	3	3	3659980;75766275;380764102		1379.76	Low	42.74	0.0630894			1
75766275	Chain A, Crystal Structure Of Human Cypa Mutant K131a	14.02	1	0	2	3	54.6681	14.02	2	3					164	17.8118	8.1626
	Sequence	# PSMs	# Proteins	# Protein Groups	Protein Group Accessions	Modifications	MH+ [Da]	A2	IonScore A2	Exp Value A2	A4	XCorr A4	# Missed Cleavages
	KITIADCGQLE	1	3	3	3659980;75766275;380764102	C7(Carbamidomethyl)	1247.63	Medium	47.66	0.0267969			1
	VSFELFADKVPK	2	3	3	3659980;75766275;380764102		1379.76	Low	42.74	0.0630894			1
380764102	Chain A, Human Cyclophilin A Complexed With An Inhibitor	12.5	1	0	2	3	54.6681	12.5	2	3					184	20.2499	7.89893
	Sequence	# PSMs	# Proteins	# Protein Groups	Protein Group Accessions	Modifications	MH+ [Da]	A2	IonScore A2	Exp Value A2	A4	XCorr A4	# Missed Cleavages
	KITIADCGQLE	1	3	3	3659980;75766275;380764102	C7(Carbamidomethyl)	1247.63	Medium	47.66	0.0267969			1
	VSFELFADKVPK	2	3	3	3659980;75766275;380764102		1379.76	Low	42.74	0.0630894			1
197725012	Chain B, Crystal Structure Of Human Amsh-Lp Dub Domain In Complex With Lys63-Linked Ubiquitin Dimer	32.89	1	0	2	2	42.44	32.89	2	2					76	8.58762	7.25439
	Sequence	# PSMs	# Proteins	# Protein Groups	Protein Group Accessions	Modifications	MH+ [Da]	A2	IonScore A2	Exp Value A2	A4	XCorr A4	# Missed Cleavages
	TITLEVEPSDTIENVK	1	5	5	197725012;159163685;197725013;289526477;323714499		1787.93	Low	42.44	0.0939602			0
	ESTLHLVLR	1	5	5	197725012;159163685;197725013;289526477;323714499		1067.62	Low	26.96	1.17853			0
159163685	Chain B, Solution Structure Of The Human Mms2-Ubiquitin Complex	32.89	1	0	2	2	42.44	32.89	2	2					76	8.58762	7.25439
	Sequence	# PSMs	# Proteins	# Protein Groups	Protein Group Accessions	Modifications	MH+ [Da]	A2	IonScore A2	Exp Value A2	A4	XCorr A4	# Missed Cleavages
	TITLEVEPSDTIENVK	1	5	5	197725012;159163685;197725013;289526477;323714499		1787.93	Low	42.44	0.0939602			0
	ESTLHLVLR	1	5	5	197725012;159163685;197725013;289526477;323714499		1067.62	Low	26.96	1.17853			0
197725013	Chain C, Crystal Structure Of Human Amsh-Lp Dub Domain In Complex With Lys63-Linked Ubiquitin Dimer	32.47	1	0	2	2	42.44	32.47	2	2					77	8.67464	6.04932
	Sequence	# PSMs	# Proteins	# Protein Groups	Protein Group Accessions	Modifications	MH+ [Da]	A2	IonScore A2	Exp Value A2	A4	XCorr A4	# Missed Cleavages
	TITLEVEPSDTIENVK	1	5	5	197725012;159163685;197725013;289526477;323714499		1787.93	Low	42.44	0.0939602			0
	ESTLHLVLR	1	5	5	197725012;159163685;197725013;289526477;323714499		1067.62	Low	26.96	1.17853			0
289526477	Chain B, Solution Structure Of The Human Polymerase Iota Ubm2- Ubiquitin Complex	31.65	1	0	2	2	42.44	31.65	2	2					79	8.84073	7.41553
	Sequence	# PSMs	# Proteins	# Protein Groups	Protein Group Accessions	Modifications	MH+ [Da]	A2	IonScore A2	Exp Value A2	A4	XCorr A4	# Missed Cleavages
	TITLEVEPSDTIENVK	1	5	5	197725012;159163685;197725013;289526477;323714499		1787.93	Low	42.44	0.0939602			0
	ESTLHLVLR	1	5	5	197725012;159163685;197725013;289526477;323714499		1067.62	Low	26.96	1.17853			0
323714499	Chain A, Crystal Structure Of Human Ubiquitin In A New Crystal Form	34.72	1	0	2	2	42.44	34.72	2	2					72	8.17639	6.02393
	Sequence	# PSMs	# Proteins	# Protein Groups	Protein Group Accessions	Modifications	MH+ [Da]	A2	IonScore A2	Exp Value A2	A4	XCorr A4	# Missed Cleavages
	TITLEVEPSDTIENVK	1	5	5	197725012;159163685;197725013;289526477;323714499		1787.93	Low	42.44	0.0939602			0
	ESTLHLVLR	1	5	5	197725012;159163685;197725013;289526477;323714499		1067.62	Low	26.96	1.17853			0
166007160	Chain C, Solution Structure Of Human Immunoglobulin M	4.4	1	0	3	19	38.8	4.4	3	19					523	56.6663	8.41162
	Sequence	# PSMs	# Proteins	# Protein Groups	Protein Group Accessions	Modifications	MH+ [Da]	A2	IonScore A2	Exp Value A2	A4	XCorr A4	# Missed Cleavages
	DTLMISR	4	1	1	166007160	M4(Oxidation)	851.429	Low	41.53	0.106522			0
	VTVLGQPK	4	1	1	166007160		841.514	Low	38.8	0.0533499			0
	DTLMISR	7	1	1	166007160		835.434	Low	38.69	0.223281			0
	ALPAPIEK	4	1	1	166007160		838.504	Low	34.51	0.138926			0
Q9UHB7	AF4/FMR2 family member 4 OS=Homo sapiens GN=AFF4 PE=1 SV=1 - [AFF4_HUMAN]	16.42	1	14	15	31		0			100.334	16.42	15	31	1163	127.382	9.30518
	Sequence	# PSMs	# Proteins	# Protein Groups	Protein Group Accessions	Modifications	MH+ [Da]	A2	IonScore A2	Exp Value A2	A4	XCorr A4	# Missed Cleavages
	LKIPSQPLDASASGDVSCVDEILK	2	1	1	7656879;Q9UHB7	C18(Carbamidomethyl)	2542.31				High	5.40678	1
	APSSSSNCPPSAPTLDSSKPR	2	1	1	7656879;Q9UHB7	C8(Carbamidomethyl)	2143.01				High	4.69548	0
	IPSQPLDASASGDVSCVDEILK	3	1	1	7656879;Q9UHB7	C16(Carbamidomethyl)	2301.13				High	4.4458	0
	LSSEHYSSQSHGNSMTELKPSSK	3	1	1	7656879;Q9UHB7		2521.16				High	4.22565	0
	NSYNNSQAPSPGLGSK	3	1	1	7656879;Q9UHB7		1620.76				High	3.81484	0
	DPDANWDSPSR	3	1	1	7656879;Q9UHB7		1259.53				High	3.5467	0
	SNSMLQKPTAYVRPMDGQESMEPK	1	1	1	7656879;Q9UHB7	M4(Oxidation); M15(Oxidation); M21(Oxidation)	2772.27				High	3.33485	0
	NYSADHYLQEAK	2	1	1	7656879;Q9UHB7		1438.66				High	3.07828	0
	EKAPSSSSNCPPSAPTLDSSKPR	2	1	1	7656879;Q9UHB7	C10(Carbamidomethyl)	2400.14				High	3.07378	1
	LVAIPKPTVPPSADEK	2	1	1	7656879;Q9UHB7		1661.95				High	2.8902	0
	LVAIPKPTVPPSADEKSNPNFFEQR	1	1	1	7656879;Q9UHB7		2781.46				Low	2.71173	1
	IDLNLLTR	2	1	1	7656879;Q9UHB7		957.573				Medium	2.61328	0
	SPFPMYSETVDLIK	1	1	1	7656879;Q9UHB7		1626.81				Medium	2.44635	0
	TEPSKFPFPTK	2	1	1	7656879;Q9UHB7		1278.67				Medium	2.33003	1
	SNPNFFEQR	2	1	1	7656879;Q9UHB7		1138.53				Low	2.12045	0
P06280	Alpha-galactosidase A OS=Homo sapiens GN=GLA PE=1 SV=1 - [AGAL_HUMAN]	33.57	1	0	8	384		0			543.489	28.67	6	192	429	48.7349	5.60498
	Sequence	# PSMs	# Proteins	# Protein Groups	Protein Group Accessions	Modifications	MH+ [Da]	A2	IonScore A2	Exp Value A2	A4	XCorr A4	# Missed Cleavages
	LFMEMAELMVSEGWK	204	4	4	4504009;P06280;47168708;269914455;295789486		1800.84	High	110.99	5.55122e-09	High	4.87758	0
	LFMEMAELMVSEGWK	151	4	4	47168708;269914455;295789486;4504009;P06280	M9(Oxidation)	1816.84	High	95.97	1.30524e-07	High	5.18559	0
	SILDWTSFNQER	4	4	4	4504009;P06280;47168708;269914455;295789486		1495.72	High	74.06	3.9557e-05	High	3.59612	0
	QGDNFEVWERPLSGLAWAVAMINR	6	4	4	4504009;P06280;47168708;269914455;295789486		2759.37	High	60.1	0.00137839	High	5.06886	0
	DVIAINQDPLGK	2	4	4	4504009;P06280;47168708;269914455;295789486		1282.7	Medium	49.07	0.0126636	High	3.03816	0
	SYTIAVASLGK	2	4	4	47168708;269914455;295789486;4504009;P06280		1109.62	Medium	46.91	0.0148134			0
	TPTMGWLHWER	7	4	4	47168708;269914455;295789486;4504009;P06280		1413.67	Medium	46.32	0.0194085	Low	2.1973	0
	IVDVAGPGGWNDPDMLVIGNFGLSWNQQVTQMALWAIMAAPLFMSNDLR	6	4	4	4504009;P06280;47168708;269914455;295789486		5359.62	Low	36.07	0.130297	High	4.17714	0
	NFADIDDSWK	1	4	4	47168708;269914455;295789486;4504009;P06280		1210.54	Low	24.03	1.37014			0
	TPTMGWLHWER	1	4	4	47168708;269914455;295789486;4504009;P06280	M4(Oxidation)	1429.67	Low	21.21	4.83351			0
P04075	Fructose-bisphosphate aldolase A OS=Homo sapiens GN=ALDOA PE=1 SV=2 - [ALDOA_HUMAN]	25.27	1	0	7	13		0			12.5266	9.89	2	4	364	39.3953	8.08936
	Sequence	# PSMs	# Proteins	# Protein Groups	Protein Group Accessions	Modifications	MH+ [Da]	A2	IonScore A2	Exp Value A2	A4	XCorr A4	# Missed Cleavages
	YTPSGQAGAAASESLFVSNHAY	4	2	2	4557976;4557305;P04075		2228.02	High	92.19	3.36158e-07	High	4.18607	0
	GILAADESTGSIAK	4	2	2	4557976;4557305;P04075		1332.7	High	83.99	7.02523e-06	High	3.00738	0
	PYQYPALTPEQK	1	1	1	4557976		1434.73	Low	37.81	0.246925			0
	TVPPAVTGITFLSGGQSEEEASINLNAINK	1	2	2	4557305;P04075;4557976		3057.57	Low	20.07	12.8704			0
	ADDGRPFPQVIK	1	2	2	4557976;4557305;P04075		1342.71	Low	19.49	14.8746			0
	PYQYPALTPEQKK	1	1	1	4557976		1562.82	Low	12.91	84.2689			1
	GILAADESTGSIAKR	1	2	2	4557976;4557305;P04075		1488.8	Low	11.71	106.818			1
P35520	Cystathionine beta-synthase OS=Homo sapiens GN=CBS PE=1 SV=2 - [CBS_HUMAN]	28.31	1	10	10	23		0			77.6097	28.31	10	23	551	60.5482	6.65381
	Sequence	# PSMs	# Proteins	# Protein Groups	Protein Group Accessions	Modifications	MH+ [Da]	A2	IonScore A2	Exp Value A2	A4	XCorr A4	# Missed Cleavages
	MLIAQEGLLCGGSAGSTVAVAVK	4	1	1	4557415;P35520	M1(Oxidation); C10(Carbamidomethyl)	2248.17				High	5.66114	0
	DGTLKPGDTIIEPTSGNTGIGLALAAAVR	3	1	1	4557415;P35520		2808.51				High	5.48168	0
	VQELGLSAPLTVLPTITCGHTIEILR	3	1	1	4557415;P35520	C18(Carbamidomethyl)	2831.57				High	3.93261	0
	LKNEIPNSHILDQYR	1	1	1	4557415;P35520		1839.97				High	3.30175	1
	SNDEEAFTFAR	3	1	1	4557415;P35520		1286.56				High	2.80507	0
	GFLKEEDLTEK	2	1	1	4557415;P35520		1308.67				High	2.79526	1
	FDSPESHVGVAWR	3	1	1	4557415;P35520		1486.71				High	2.71836	0
	AAQELQEGQR	1	1	1	4557415;P35520		1129.56				Medium	2.47139	0
	CVVILPDSVR	2	1	1	4557415;P35520	C1(Carbamidomethyl)	1157.63				Medium	2.46057	0
	ALGAEIVR	1	1	1	4557415;P35520		828.494				Low	2.07942	0
P50750	Cyclin-dependent kinase 9 OS=Homo sapiens GN=CDK9 PE=1 SV=3 - [CDK9_HUMAN]	8.33	1	2	3	7		0			17.0355	8.33	3	7	372	42.7502	8.79248
	Sequence	# PSMs	# Proteins	# Protein Groups	Protein Group Accessions	Modifications	MH+ [Da]	A2	IonScore A2	Exp Value A2	A4	XCorr A4	# Missed Cleavages
	IGQGTFGEVFK	2	1	1	4502747;P50750		1182.62				High	2.93056	0
	NPATTNQTEFER	3	1	1	4502747;P50750		1407.65				High	2.65194	0
	LADFGLAR	2	1	1	4502747;P50750		862.478				Low	2.16981	0
P10809	60 kDa heat shock protein, mitochondrial OS=Homo sapiens GN=HSPD1 PE=1 SV=2 - [CH60_HUMAN]	8.55	1	1	3	3		0			7.67491	8.55	3	3	573	61.0164	5.87158
	Sequence	# PSMs	# Proteins	# Protein Groups	Protein Group Accessions	Modifications	MH+ [Da]	A2	IonScore A2	Exp Value A2	A4	XCorr A4	# Missed Cleavages
	LVQDVANNTNEEAGDGTTTATVLAR	1	1	1	31542947;P10809		2560.25				High	3.45697	0
	TVIIEQSWGSPK	1	1	1	31542947;P10809		1344.72				Low	2.18446	0
	GYISPYFINTSK	1	1	1	31542947;P10809		1389.7				Low	2.03348	0
P35659	Protein DEK OS=Homo sapiens GN=DEK PE=1 SV=1 - [DEK_HUMAN]	15.47	1	5	5	9		0			23.8372	15.47	5	9	375	42.6479	8.55811
	Sequence	# PSMs	# Proteins	# Protein Groups	Protein Group Accessions	Modifications	MH+ [Da]	A2	IonScore A2	Exp Value A2	A4	XCorr A4	# Missed Cleavages
	VYENYPTYDLTER	2	1	1	4503249;P35659		1662.77				High	3.03022	0
	LTMQVSSLQR	1	1	1	4503249;P35659		1162.62				High	2.7845	0
	SICEVLDLER	2	1	1	4503249;P35659	C3(Carbamidomethyl)	1233.61				High	2.78217	0
	LTMQVSSLQR	2	1	1	4503249;P35659	M3(Oxidation)	1178.62				High	2.76899	0
	LLASANLEEVTMK	1	1	1	4503249;P35659	M12(Oxidation)	1434.75				High	2.63089	0
	NVGQFSGFPFEK	1	1	1	4503249;P35659		1356.66				Low	2.14249	0
P24855	Deoxyribonuclease-1 OS=Homo sapiens GN=DNASE1 PE=1 SV=1 - [DNAS1_HUMAN]	32.27	1	4	4	9		0			27.1738	32.27	4	9	282	31.4137	4.90674
	Sequence	# PSMs	# Proteins	# Protein Groups	Protein Group Accessions	Modifications	MH+ [Da]	A2	IonScore A2	Exp Value A2	A4	XCorr A4	# Missed Cleavages
	GAVVPDSALPFNFQAAYGLSDQLAQAISDHYPVEVMLK	3	1	1	21361254;P24855		4062.04				High	3.93325	0
	EFAIVPLHAAPGDAVAEIDALYDVYLDVQEK	2	1	1	21361254;P24855		3371.71				High	3.84771	0
	IVVAGMLLR	2	1	1	21361254;P24855		971.606				High	2.78006	0
	IAAFNIQTFGETK	1	1	1	21361254;P24855		1439.75				Low	2.12071	0
	IVVAGMLLR	1	1	1	21361254;P24855	M6(Oxidation)	987.602				Low	2.05498	0
Q5VTE0	Putative elongation factor 1-alpha-like 3 OS=Homo sapiens GN=EEF1A1P5 PE=5 SV=1 - [EF1A3_HUMAN]	14.5	1	4	5	14		0			39.4962	14.5	5	14	462	50.1532	9.0708
	Sequence	# PSMs	# Proteins	# Protein Groups	Protein Group Accessions	Modifications	MH+ [Da]	A2	IonScore A2	Exp Value A2	A4	XCorr A4	# Missed Cleavages
	VETGVLKPGMVVTFAPVNVTTEVK	4	1	1	74746925;Q5VTE0		2515.39				High	3.736	0
	EHALLAYTLGVK	3	1	1	74746925;Q5VTE0		1314.74				High	3.26726	0
	IGGIGTVPVGR	4	1	1	74746925;Q5VTE0		1025.61				High	3.04145	0
	YYVTIIDAPGHR	2	1	1	74746925;Q5VTE0		1404.73				Medium	2.51536	0
	LPLQDVYK	1	1	1	74746925;Q5VTE0		975.55				Low	2.10194	0
P29692	Elongation factor 1-delta OS=Homo sapiens GN=EEF1D PE=1 SV=5 - [EF1D_HUMAN]	21.71	1	0	4	10		0			11.1628	13.17	3	4	281	31.1028	5.0083
	Sequence	# PSMs	# Proteins	# Protein Groups	Protein Group Accessions	Modifications	MH+ [Da]	A2	IonScore A2	Exp Value A2	A4	XCorr A4	# Missed Cleavages
	GVVQELQQAISK	2	2	2	25453472;P29692;38522		1299.73	High	85.52	4.05974e-06	High	2.80968	0
	IASLEVENQSLR	4	2	2	25453472;P29692;38522		1358.73	High	70.9	0.000136108	High	2.8287	0
	SIQLDGLVWGASK	2	2	2	25453472;P29692;38522		1373.74	Medium	51.84	0.01032	High	2.87125	0
	SLAGSSGPGASSGTSGDHGELVVR	2	2	2	38522;25453472;P29692		2185.05	Low	31.61	0.726961			0
P26641	Elongation factor 1-gamma OS=Homo sapiens GN=EEF1G PE=1 SV=3 - [EF1G_HUMAN]	10.76	1	4	5	8		0			20.2262	10.76	5	8	437	50.0871	6.66846
	Sequence	# PSMs	# Proteins	# Protein Groups	Protein Group Accessions	Modifications	MH+ [Da]	A2	IonScore A2	Exp Value A2	A4	XCorr A4	# Missed Cleavages
	ALIAAQYSGAQVR	2	1	1	4503481;P26641		1347.74				High	3.09315	0
	LDPGSEETQTLVR	1	1	1	4503481;P26641		1444.73				High	3.05027	0
	KLDPGSEETQTLVR	1	1	1	4503481;P26641		1572.82				Medium	2.57563	1
	ILGLLDAYLK	2	1	1	4503481;P26641		1118.68				Medium	2.52066	0
	STFVLDEFKR	2	1	1	4503481;P26641		1241.65				Low	2.05142	1
P06733	Alpha-enolase OS=Homo sapiens GN=ENO1 PE=1 SV=2 - [ENOA_HUMAN]	30.88	1	0	9	35		0			54.4693	29.03	8	16	434	47.1393	7.38623
	Sequence	# PSMs	# Proteins	# Protein Groups	Protein Group Accessions	Modifications	MH+ [Da]	A2	IonScore A2	Exp Value A2	A4	XCorr A4	# Missed Cleavages
	VNQIGSVTESLQACK	4	2	2	4503571;P06733;203282367	C14(Carbamidomethyl)	1633.82	High	118.61	2.14748e-09	High	3.43051	0
	AAVPSGASTGIYEALELR	4	2	2	4503571;P06733;203282367		1804.95	High	105.54	4.79605e-08	High	4.25037	0
	GNPTVEVDLFTSK	4	2	2	203282367;4503571;P06733		1406.72	High	100.34	1.54702e-07	High	2.82669	0
	FTASAGIQVVGDDLTVTNPK	2	2	2	203282367;4503571;P06733		2033.06	High	85.14	4.94323e-06	High	4.37358	0
	SGETEDTFIADLVVGLCTGQIK	6	2	2	4503571;P06733;203282367	C17(Carbamidomethyl)	2353.16	High	78.49	2.01177e-05	High	3.21783	0
	DATNVGDEGGFAPNILENK	4	2	2	203282367;4503571;P06733		1960.93	High	64.53	0.000293067	High	4.75931	0
	YISPDQLADLYK	4	2	2	4503571;P06733;203282367		1425.73	High	63.64	0.000668407	High	3.16814	0
	DATNVGDEGGFAPNILENKEGLELLK	6	2	2	4503571;P06733;203282367		2743.38	Medium	55.81	0.00376392	High	3.15154	1
	SCNCLLLK	1	2	2	203282367;4503571;P06733	C2(Carbamidomethyl); C4(Carbamidomethyl)	1007.5	Low	20.66	9.35079			0
P04406	Glyceraldehyde-3-phosphate dehydrogenase OS=Homo sapiens GN=GAPDH PE=1 SV=3 - [G3P_HUMAN]	17.91	1	0	4	20		0			31.1381	17.91	4	10	335	36.0304	8.45557
	Sequence	# PSMs	# Proteins	# Protein Groups	Protein Group Accessions	Modifications	MH+ [Da]	A2	IonScore A2	Exp Value A2	A4	XCorr A4	# Missed Cleavages
	IISNASCTTNCLAPLAK	4	2	2	7669492;P04406;67464043	C7(Carbamidomethyl); C11(Carbamidomethyl)	1833.92	High	107.34	3.10461e-08	High	3.02116	0
	VPTANVSVVDLTCR	4	2	2	7669492;P04406;67464043	C13(Carbamidomethyl)	1530.79	High	97.86	2.70607e-07	High	3.04509	0
	LISWYDNEFGYSNR	4	2	2	67464043;7669492;P04406		1763.8	High	84.44	1.72949e-06	High	4.43884	0
	GALQNIIPASTGAAK	8	2	2	7669492;P04406;67464043		1411.79	High	56.79	0.00220437	High	3.16388	0
P38646	Stress-70 protein, mitochondrial OS=Homo sapiens GN=HSPA9 PE=1 SV=2 - [GRP75_HUMAN]	9.43	1	5	5	7		0			18.6606	9.43	5	7	679	73.6348	6.16357
	Sequence	# PSMs	# Proteins	# Protein Groups	Protein Group Accessions	Modifications	MH+ [Da]	A2	IonScore A2	Exp Value A2	A4	XCorr A4	# Missed Cleavages
	TTPSVVAFTADGER	1	1	1	24234688;P38646		1450.72				High	3.34878	0
	AQFEGIVTDLIR	2	1	1	24234688;P38646		1361.74				High	2.90256	0
	VQQTVQDLFGR	2	1	1	24234688;P38646		1290.68				Medium	2.6246	0
	DAGQISGLNVLR	1	1	1	24234688;P38646		1242.68				Medium	2.53176	0
	NAVITVPAYFNDSQR	1	1	1	24234688;P38646		1694.85				Medium	2.40482	0
P11021	78 kDa glucose-regulated protein OS=Homo sapiens GN=HSPA5 PE=1 SV=2 - [GRP78_HUMAN]	27.06	1	11	13	25		0			84.0251	27.06	13	25	654	72.2884	5.16064
	Sequence	# PSMs	# Proteins	# Protein Groups	Protein Group Accessions	Modifications	MH+ [Da]	A2	IonScore A2	Exp Value A2	A4	XCorr A4	# Missed Cleavages
	IEIESFYEGEDFSETLTR	4	1	1	16507237;P11021		2164.99				High	5.12896	0
	LYGSAGPPPTGEEDTAEKDEL	3	1	1	16507237;P11021		2175.99				High	4.53804	1
	IINEPTAAAIAYGLDK	1	1	1	16507237;P11021		1659.9				High	3.94725	0
	IINEPTAAAIAYGLDKR	1	1	1	16507237;P11021		1816				High	3.92043	1
	ITPSYVAFTPEGER	2	1	1	16507237;P11021		1566.78				High	3.57662	0
	TKPYIQVDIGGGQTK	1	1	1	16507237;P11021		1604.86				High	3.53376	0
	NQLTSNPENTVFDAK	2	1	1	16507237;P11021		1677.81				High	3.51745	0
	TWNDPSVQQDIK	2	1	1	16507237;P11021		1430.69				High	3.26635	0
	VTHAVVTVPAYFNDAQR	1	1	1	16507237;P11021		1887.97				High	3.2147	0
	TFAPEEISAMVLTK	1	1	1	16507237;P11021		1536.8				High	3.1496	0
	VEIIANDQGNR	4	2	2	16507237;P11021;167466173;P08107		1228.63				High	2.85764	0
	ELEEIVQPIISK	2	1	1	16507237;P11021		1397.79				High	2.72217	0
	NELESYAYSLK	1	1	1	16507237;P11021		1316.64				Medium	2.57348	0
P20671	Histone H2A type 1-D OS=Homo sapiens GN=HIST1H2AD PE=1 SV=2 - [H2A1D_HUMAN]	30	1	0	3	13		0			39.323	30	3	13	130	14.0989	10.9019
	Sequence	# PSMs	# Proteins	# Protein Groups	Protein Group Accessions	Modifications	MH+ [Da]	A2	IonScore A2	Exp Value A2	A4	XCorr A4	# Missed Cleavages
	VTIAQGGVLPNIQAVLLPK	7	4	4	10800130;P20671;18105045;Q96KK5;10800144;Q99878;4504251;Q6FI13		1931.17				High	3.99581	0
	NDEELNKLLGK	2	4	4	10800130;P20671;18105045;Q96KK5;10800144;Q99878;4504251;Q6FI13		1272.68				High	3.22492	1
	AGLQFPVGR	4	4	4	10800130;P20671;18105045;Q96KK5;10800144;Q99878;4504251;Q6FI13		944.531				Medium	2.5404	0
Q96KK5	Histone H2A type 1-H OS=Homo sapiens GN=HIST1H2AH PE=1 SV=3 - [H2A1H_HUMAN]	30.47	1	0	3	13		0			39.323	30.47	3	13	128	13.8978	10.8872
	Sequence	# PSMs	# Proteins	# Protein Groups	Protein Group Accessions	Modifications	MH+ [Da]	A2	IonScore A2	Exp Value A2	A4	XCorr A4	# Missed Cleavages
	VTIAQGGVLPNIQAVLLPK	7	4	4	10800130;P20671;18105045;Q96KK5;10800144;Q99878;4504251;Q6FI13		1931.17				High	3.99581	0
	NDEELNKLLGK	2	4	4	10800130;P20671;18105045;Q96KK5;10800144;Q99878;4504251;Q6FI13		1272.68				High	3.22492	1
	AGLQFPVGR	4	4	4	10800130;P20671;18105045;Q96KK5;10800144;Q99878;4504251;Q6FI13		944.531				Medium	2.5404	0
Q99878	Histone H2A type 1-J OS=Homo sapiens GN=HIST1H2AJ PE=1 SV=3 - [H2A1J_HUMAN]	30.47	1	0	3	13		0			39.323	30.47	3	13	128	13.9278	10.8872
	Sequence	# PSMs	# Proteins	# Protein Groups	Protein Group Accessions	Modifications	MH+ [Da]	A2	IonScore A2	Exp Value A2	A4	XCorr A4	# Missed Cleavages
	VTIAQGGVLPNIQAVLLPK	7	4	4	10800130;P20671;18105045;Q96KK5;10800144;Q99878;4504251;Q6FI13		1931.17				High	3.99581	0
	NDEELNKLLGK	2	4	4	10800130;P20671;18105045;Q96KK5;10800144;Q99878;4504251;Q6FI13		1272.68				High	3.22492	1
	AGLQFPVGR	4	4	4	10800130;P20671;18105045;Q96KK5;10800144;Q99878;4504251;Q6FI13		944.531				Medium	2.5404	0
Q6FI13	Histone H2A type 2-A OS=Homo sapiens GN=HIST2H2AA3 PE=1 SV=3 - [H2A2A_HUMAN]	30	1	0	3	13		0			39.323	30	3	13	130	14.0869	10.9019
	Sequence	# PSMs	# Proteins	# Protein Groups	Protein Group Accessions	Modifications	MH+ [Da]	A2	IonScore A2	Exp Value A2	A4	XCorr A4	# Missed Cleavages
	VTIAQGGVLPNIQAVLLPK	7	4	4	10800130;P20671;18105045;Q96KK5;10800144;Q99878;4504251;Q6FI13		1931.17				High	3.99581	0
	NDEELNKLLGK	2	4	4	10800130;P20671;18105045;Q96KK5;10800144;Q99878;4504251;Q6FI13		1272.68				High	3.22492	1
	AGLQFPVGR	4	4	4	10800130;P20671;18105045;Q96KK5;10800144;Q99878;4504251;Q6FI13		944.531				Medium	2.5404	0
P62807	Histone H2B type 1-C/E/F/G/I OS=Homo sapiens GN=HIST1H2BC PE=1 SV=4 - [H2B1C_HUMAN]	19.84	1	0	2	6		0			20.0351	19.84	2	6	126	13.8976	10.3159
	Sequence	# PSMs	# Proteins	# Protein Groups	Protein Group Accessions	Modifications	MH+ [Da]	A2	IonScore A2	Exp Value A2	A4	XCorr A4	# Missed Cleavages
	AMGIMNSFVNDIFER	2	8	8	4504257;P62807;10800138;P58876;4504269;Q93079;18105048;O60814;4504259;Q99880;4504263;Q99879;4504261;Q99877;9973351;P57053	M2(Oxidation); M5(Oxidation)	1775.81				High	4.11826	0
	AMGIMNSFVNDIFER	1	8	8	4504257;P62807;10800138;P58876;4504269;Q93079;18105048;O60814;4504259;Q99880;4504263;Q99879;4504261;Q99877;9973351;P57053		1743.82				High	4.02606	0
	AMGIMNSFVNDIFER	1	8	8	4504257;P62807;10800138;P58876;4504269;Q93079;18105048;O60814;4504259;Q99880;4504263;Q99879;4504261;Q99877;9973351;P57053	M2(Oxidation)	1759.82				High	3.96748	0
	KESYSVYVYK	2	8	8	4504257;P62807;10800138;P58876;4504269;Q93079;18105048;O60814;4504259;Q99880;4504263;Q99879;4504261;Q99877;9973351;P57053		1265.64				Medium	2.509	1
P58876	Histone H2B type 1-D OS=Homo sapiens GN=HIST1H2BD PE=1 SV=2 - [H2B1D_HUMAN]	19.84	1	0	2	6		0			20.0351	19.84	2	6	126	13.9276	10.3159
	Sequence	# PSMs	# Proteins	# Protein Groups	Protein Group Accessions	Modifications	MH+ [Da]	A2	IonScore A2	Exp Value A2	A4	XCorr A4	# Missed Cleavages
	AMGIMNSFVNDIFER	2	8	8	4504257;P62807;10800138;P58876;4504269;Q93079;18105048;O60814;4504259;Q99880;4504263;Q99879;4504261;Q99877;9973351;P57053	M2(Oxidation); M5(Oxidation)	1775.81				High	4.11826	0
	AMGIMNSFVNDIFER	1	8	8	4504257;P62807;10800138;P58876;4504269;Q93079;18105048;O60814;4504259;Q99880;4504263;Q99879;4504261;Q99877;9973351;P57053		1743.82				High	4.02606	0
	AMGIMNSFVNDIFER	1	8	8	4504257;P62807;10800138;P58876;4504269;Q93079;18105048;O60814;4504259;Q99880;4504263;Q99879;4504261;Q99877;9973351;P57053	M2(Oxidation)	1759.82				High	3.96748	0
	KESYSVYVYK	2	8	8	4504257;P62807;10800138;P58876;4504269;Q93079;18105048;O60814;4504259;Q99880;4504263;Q99879;4504261;Q99877;9973351;P57053		1265.64				Medium	2.509	1
Q93079	Histone H2B type 1-H OS=Homo sapiens GN=HIST1H2BH PE=1 SV=3 - [H2B1H_HUMAN]	19.84	1	0	2	6		0			20.0351	19.84	2	6	126	13.8835	10.3159
	Sequence	# PSMs	# Proteins	# Protein Groups	Protein Group Accessions	Modifications	MH+ [Da]	A2	IonScore A2	Exp Value A2	A4	XCorr A4	# Missed Cleavages
	AMGIMNSFVNDIFER	2	8	8	4504257;P62807;10800138;P58876;4504269;Q93079;18105048;O60814;4504259;Q99880;4504263;Q99879;4504261;Q99877;9973351;P57053	M2(Oxidation); M5(Oxidation)	1775.81				High	4.11826	0
	AMGIMNSFVNDIFER	1	8	8	4504257;P62807;10800138;P58876;4504269;Q93079;18105048;O60814;4504259;Q99880;4504263;Q99879;4504261;Q99877;9973351;P57053		1743.82				High	4.02606	0
	AMGIMNSFVNDIFER	1	8	8	4504257;P62807;10800138;P58876;4504269;Q93079;18105048;O60814;4504259;Q99880;4504263;Q99879;4504261;Q99877;9973351;P57053	M2(Oxidation)	1759.82				High	3.96748	0
	KESYSVYVYK	2	8	8	4504257;P62807;10800138;P58876;4504269;Q93079;18105048;O60814;4504259;Q99880;4504263;Q99879;4504261;Q99877;9973351;P57053		1265.64				Medium	2.509	1
O60814	Histone H2B type 1-K OS=Homo sapiens GN=HIST1H2BK PE=1 SV=3 - [H2B1K_HUMAN]	19.84	1	0	2	6		0			20.0351	19.84	2	6	126	13.8816	10.3159
	Sequence	# PSMs	# Proteins	# Protein Groups	Protein Group Accessions	Modifications	MH+ [Da]	A2	IonScore A2	Exp Value A2	A4	XCorr A4	# Missed Cleavages
	AMGIMNSFVNDIFER	2	8	8	4504257;P62807;10800138;P58876;4504269;Q93079;18105048;O60814;4504259;Q99880;4504263;Q99879;4504261;Q99877;9973351;P57053	M2(Oxidation); M5(Oxidation)	1775.81				High	4.11826	0
	AMGIMNSFVNDIFER	1	8	8	4504257;P62807;10800138;P58876;4504269;Q93079;18105048;O60814;4504259;Q99880;4504263;Q99879;4504261;Q99877;9973351;P57053		1743.82				High	4.02606	0
	AMGIMNSFVNDIFER	1	8	8	4504257;P62807;10800138;P58876;4504269;Q93079;18105048;O60814;4504259;Q99880;4504263;Q99879;4504261;Q99877;9973351;P57053	M2(Oxidation)	1759.82				High	3.96748	0
	KESYSVYVYK	2	8	8	4504257;P62807;10800138;P58876;4504269;Q93079;18105048;O60814;4504259;Q99880;4504263;Q99879;4504261;Q99877;9973351;P57053		1265.64				Medium	2.509	1
Q99880	Histone H2B type 1-L OS=Homo sapiens GN=HIST1H2BL PE=1 SV=3 - [H2B1L_HUMAN]	19.84	1	0	2	6		0			20.0351	19.84	2	6	126	13.9436	10.3159
	Sequence	# PSMs	# Proteins	# Protein Groups	Protein Group Accessions	Modifications	MH+ [Da]	A2	IonScore A2	Exp Value A2	A4	XCorr A4	# Missed Cleavages
	AMGIMNSFVNDIFER	2	8	8	4504257;P62807;10800138;P58876;4504269;Q93079;18105048;O60814;4504259;Q99880;4504263;Q99879;4504261;Q99877;9973351;P57053	M2(Oxidation); M5(Oxidation)	1775.81				High	4.11826	0
	AMGIMNSFVNDIFER	1	8	8	4504257;P62807;10800138;P58876;4504269;Q93079;18105048;O60814;4504259;Q99880;4504263;Q99879;4504261;Q99877;9973351;P57053		1743.82				High	4.02606	0
	AMGIMNSFVNDIFER	1	8	8	4504257;P62807;10800138;P58876;4504269;Q93079;18105048;O60814;4504259;Q99880;4504263;Q99879;4504261;Q99877;9973351;P57053	M2(Oxidation)	1759.82				High	3.96748	0
	KESYSVYVYK	2	8	8	4504257;P62807;10800138;P58876;4504269;Q93079;18105048;O60814;4504259;Q99880;4504263;Q99879;4504261;Q99877;9973351;P57053		1265.64				Medium	2.509	1
Q99879	Histone H2B type 1-M OS=Homo sapiens GN=HIST1H2BM PE=1 SV=3 - [H2B1M_HUMAN]	19.84	1	0	2	6		0			20.0351	19.84	2	6	126	13.9806	10.3159
	Sequence	# PSMs	# Proteins	# Protein Groups	Protein Group Accessions	Modifications	MH+ [Da]	A2	IonScore A2	Exp Value A2	A4	XCorr A4	# Missed Cleavages
	AMGIMNSFVNDIFER	2	8	8	4504257;P62807;10800138;P58876;4504269;Q93079;18105048;O60814;4504259;Q99880;4504263;Q99879;4504261;Q99877;9973351;P57053	M2(Oxidation); M5(Oxidation)	1775.81				High	4.11826	0
	AMGIMNSFVNDIFER	1	8	8	4504257;P62807;10800138;P58876;4504269;Q93079;18105048;O60814;4504259;Q99880;4504263;Q99879;4504261;Q99877;9973351;P57053		1743.82				High	4.02606	0
	AMGIMNSFVNDIFER	1	8	8	4504257;P62807;10800138;P58876;4504269;Q93079;18105048;O60814;4504259;Q99880;4504263;Q99879;4504261;Q99877;9973351;P57053	M2(Oxidation)	1759.82				High	3.96748	0
	KESYSVYVYK	2	8	8	4504257;P62807;10800138;P58876;4504269;Q93079;18105048;O60814;4504259;Q99880;4504263;Q99879;4504261;Q99877;9973351;P57053		1265.64				Medium	2.509	1
Q99877	Histone H2B type 1-N OS=Homo sapiens GN=HIST1H2BN PE=1 SV=3 - [H2B1N_HUMAN]	19.84	1	0	2	6		0			20.0351	19.84	2	6	126	13.9136	10.3159
	Sequence	# PSMs	# Proteins	# Protein Groups	Protein Group Accessions	Modifications	MH+ [Da]	A2	IonScore A2	Exp Value A2	A4	XCorr A4	# Missed Cleavages
	AMGIMNSFVNDIFER	2	8	8	4504257;P62807;10800138;P58876;4504269;Q93079;18105048;O60814;4504259;Q99880;4504263;Q99879;4504261;Q99877;9973351;P57053	M2(Oxidation); M5(Oxidation)	1775.81				High	4.11826	0
	AMGIMNSFVNDIFER	1	8	8	4504257;P62807;10800138;P58876;4504269;Q93079;18105048;O60814;4504259;Q99880;4504263;Q99879;4504261;Q99877;9973351;P57053		1743.82				High	4.02606	0
	AMGIMNSFVNDIFER	1	8	8	4504257;P62807;10800138;P58876;4504269;Q93079;18105048;O60814;4504259;Q99880;4504263;Q99879;4504261;Q99877;9973351;P57053	M2(Oxidation)	1759.82				High	3.96748	0
	KESYSVYVYK	2	8	8	4504257;P62807;10800138;P58876;4504269;Q93079;18105048;O60814;4504259;Q99880;4504263;Q99879;4504261;Q99877;9973351;P57053		1265.64				Medium	2.509	1
P57053	Histone H2B type F-S OS=Homo sapiens GN=H2BFS PE=1 SV=2 - [H2BFS_HUMAN]	19.84	1	0	2	6		0			20.0351	19.84	2	6	126	13.9356	10.3745
	Sequence	# PSMs	# Proteins	# Protein Groups	Protein Group Accessions	Modifications	MH+ [Da]	A2	IonScore A2	Exp Value A2	A4	XCorr A4	# Missed Cleavages
	AMGIMNSFVNDIFER	2	8	8	4504257;P62807;10800138;P58876;4504269;Q93079;18105048;O60814;4504259;Q99880;4504263;Q99879;4504261;Q99877;9973351;P57053	M2(Oxidation); M5(Oxidation)	1775.81				High	4.11826	0
	AMGIMNSFVNDIFER	1	8	8	4504257;P62807;10800138;P58876;4504269;Q93079;18105048;O60814;4504259;Q99880;4504263;Q99879;4504261;Q99877;9973351;P57053		1743.82				High	4.02606	0
	AMGIMNSFVNDIFER	1	8	8	4504257;P62807;10800138;P58876;4504269;Q93079;18105048;O60814;4504259;Q99880;4504263;Q99879;4504261;Q99877;9973351;P57053	M2(Oxidation)	1759.82				High	3.96748	0
	KESYSVYVYK	2	8	8	4504257;P62807;10800138;P58876;4504269;Q93079;18105048;O60814;4504259;Q99880;4504263;Q99879;4504261;Q99877;9973351;P57053		1265.64				Medium	2.509	1
P61978	Heterogeneous nuclear ribonucleoprotein K OS=Homo sapiens GN=HNRNPK PE=1 SV=1 - [HNRPK_HUMAN]	6.26	1	2	2	4		0			10.5377	6.26	2	4	463	50.9444	5.5415
	Sequence	# PSMs	# Proteins	# Protein Groups	Protein Group Accessions	Modifications	MH+ [Da]	A2	IonScore A2	Exp Value A2	A4	XCorr A4	# Missed Cleavages
	IILDLISESPIK	2	1	1	13384620;P61978		1340.8				High	2.86918	0
	TDYNASVSVPDSSGPER	2	1	1	13384620;P61978		1780.8				High	2.7172	0
O60506	Heterogeneous nuclear ribonucleoprotein Q OS=Homo sapiens GN=SYNCRIP PE=1 SV=2 - [HNRPQ_HUMAN]	4.17	1	1	2	2		0			4.80369	4.17	2	2	623	69.5596	8.5874
	Sequence	# PSMs	# Proteins	# Protein Groups	Protein Group Accessions	Modifications	MH+ [Da]	A2	IonScore A2	Exp Value A2	A4	XCorr A4	# Missed Cleavages
	NLANTVTEEILEK	1	1	1	228008291;O60506		1473.78				High	2.80248	0
	DLFEDELVPLFEK	1	1	1	228008291;O60506		1593.81				Low	2.00121	0
P07900	Heat shock protein HSP 90-alpha OS=Homo sapiens GN=HSP90AA1 PE=1 SV=5 - [HS90A_HUMAN]	14.07	1	2	8	11		0			32.1703	14.07	8	11	732	84.6067	5.021
	Sequence	# PSMs	# Proteins	# Protein Groups	Protein Group Accessions	Modifications	MH+ [Da]	A2	IonScore A2	Exp Value A2	A4	XCorr A4	# Missed Cleavages
	SLTNDWEDHLAVK	1	2	2	154146191;P07900;20149594;P08238		1527.74				High	3.54403	0
	NPDDITNEEYGEFYK	1	1	1	154146191;P07900		1833.78				High	3.33057	0
	ADLINNLGTIAK	2	2	2	154146191;P07900;20149594;P08238		1242.71				High	3.29163	0
	VILHLKEDQTEYLEER	1	2	2	154146191;P07900;20149594;P08238		2015.04				High	3.17674	1
	GVVDSEDLPLNISR	2	2	2	154146191;P07900;20149594;P08238		1513.79				High	3.12645	0
	TLTIVDTGIGMTK	1	2	2	154146191;P07900;20149594;P08238	M11(Oxidation)	1365.73				High	2.63957	0
	YIDQEELNK	2	2	2	154146191;P07900;20149594;P08238		1151.56				Medium	2.38483	0
	DQVANSAFVER	1	1	1	154146191;P07900		1235.6				Medium	2.30649	0
P08238	Heat shock protein HSP 90-beta OS=Homo sapiens GN=HSP90AB1 PE=1 SV=4 - [HS90B_HUMAN]	15.75	1	1	9	13		0			40.2369	15.75	9	13	724	83.2121	5.03369
	Sequence	# PSMs	# Proteins	# Protein Groups	Protein Group Accessions	Modifications	MH+ [Da]	A2	IonScore A2	Exp Value A2	A4	XCorr A4	# Missed Cleavages
	NPDDITQEEYGEFYK	2	1	1	20149594;P08238		1847.8				High	4.5974	0
	SLTNDWEDHLAVK	1	2	2	154146191;P07900;20149594;P08238		1527.74				High	3.54403	0
	ADLINNLGTIAK	2	2	2	154146191;P07900;20149594;P08238		1242.71				High	3.29163	0
	VILHLKEDQTEYLEER	1	2	2	154146191;P07900;20149594;P08238		2015.04				High	3.17674	1
	GVVDSEDLPLNISR	2	2	2	154146191;P07900;20149594;P08238		1513.79				High	3.12645	0
	TLTLVDTGIGMTK	1	2	2	154146191;P07900;20149594;P08238	M11(Oxidation)	1365.73				High	2.63957	0
	ELISNASDALDK	1	1	1	20149594;P08238		1275.64				Medium	2.57511	0
	YIDQEELNK	2	2	2	154146191;P07900;20149594;P08238		1151.56				Medium	2.38483	0
	SIYYITGESK	1	1	1	20149594;P08238		1160.58				Low	2.06497	0
P08107	Heat shock 70 kDa protein 1A/1B OS=Homo sapiens GN=HSPA1A PE=1 SV=5 - [HSP71_HUMAN]	45.87	1	18	22	51		0			157.827	45.87	22	51	641	70.009	5.65576
	Sequence	# PSMs	# Proteins	# Protein Groups	Protein Group Accessions	Modifications	MH+ [Da]	A2	IonScore A2	Exp Value A2	A4	XCorr A4	# Missed Cleavages
	ELEQVCNPIISGLYQGAGGPGPGGFGAQGPK	1	1	1	167466173;P08107	C6(Carbamidomethyl)	3055.5				High	6.69435	0
	QTQIFTTYSDNQPGVLIQVYEGER	3	1	1	167466173;P08107		2786.36				High	4.6423	0
	HWPFQVINDGDKPK	2	1	1	167466173;P08107		1680.85				High	4.2435	0
	NQVALNPQNTVFDAK	5	1	1	167466173;P08107		1658.85				High	4.15314	0
	IINEPTAAAIAYGLDR	4	1	1	167466173;P08107		1687.9				High	3.75902	0
	ATAGDTHLGGEDFDNR	1	1	1	167466173;P08107		1675.73				High	3.64956	0
	AFYPEEISSMVLTK	1	1	1	167466173;P08107	M10(Oxidation)	1630.81				High	3.52357	0
	LVNHFVEEFKR	1	1	1	167466173;P08107		1417.76				High	3.50484	1
	AQIHDLVLVGGSTR	1	1	1	167466173;P08107		1465.81				High	3.42055	0
	ARFEELCSDLFR	3	1	1	167466173;P08107	C7(Carbamidomethyl)	1542.74				High	3.28097	1
	DAGVIAGLNVLR	4	1	1	167466173;P08107		1197.7				High	3.21728	0
	LVNHFVEEFK	3	1	1	167466173;P08107		1261.66				High	3.13408	0
	AAAIGIDLGTTYSCVGVFQHGK	1	1	1	167466173;P08107	C14(Carbamidomethyl)	2265.13				High	3.11273	0
	MVQEAEKYKAEDEVQR	1	1	1	167466173;P08107		1952.94				High	3.07259	2
	MVQEAEKYKAEDEVQR	1	1	1	167466173;P08107	M1(Oxidation)	1968.93				High	3.05165	2
	FEELCSDLFR	2	1	1	167466173;P08107	C5(Carbamidomethyl)	1315.6				High	2.90189	0
	VEIIANDQGNR	4	2	2	16507237;P11021;167466173;P08107		1228.63				High	2.85764	0
	NALESYAFNMK	2	1	1	167466173;P08107		1287.6				High	2.81194	0
	LDKAQIHDLVLVGGSTR	1	1	1	167466173;P08107		1822.02				Low	2.56402	1
	CQEVISWLDANTLAEKDEFEHK	1	1	1	167466173;P08107	C1(Carbamidomethyl)	2662.25				Low	2.50249	1
	TTPSYVAFTDTER	3	1	1	167466173;P08107		1487.7				Medium	2.42661	0
	LLQDFFNGR	2	1	1	167466173;P08107		1109.57				Medium	2.42489	0
	NALESYAFNMK	2	1	1	167466173;P08107	M10(Oxidation)	1303.6				Low	2.2457	0
	LSKEEIER	1	1	1	167466173;P08107		1003.54				Low	2.11649	1
	AFYPEEISSMVLTK	1	1	1	167466173;P08107		1614.81				Low	2.0742	0
Q9NZI8	Insulin-like growth factor 2 mRNA-binding protein 1 OS=Homo sapiens GN=IGF2BP1 PE=1 SV=2 - [IF2B1_HUMAN]	4.68	1	1	2	2		0			4.30356	4.68	2	2	577	63.4412	9.20264
	Sequence	# PSMs	# Proteins	# Protein Groups	Protein Group Accessions	Modifications	MH+ [Da]	A2	IonScore A2	Exp Value A2	A4	XCorr A4	# Missed Cleavages
	LLVPTQYVGAIIGK	1	1	1	56237027;Q9NZI8		1471.89				Low	2.1555	0
	DQTPDENDQVIVK	1	1	1	56237027;Q9NZI8		1500.72				Low	2.14806	0
Q12905	Interleukin enhancer-binding factor 2 OS=Homo sapiens GN=ILF2 PE=1 SV=2 - [ILF2_HUMAN]	6.15	1	2	2	2		0			5.35919	6.15	2	2	390	43.0352	5.26221
	Sequence	# PSMs	# Proteins	# Protein Groups	Protein Group Accessions	Modifications	MH+ [Da]	A2	IonScore A2	Exp Value A2	A4	XCorr A4	# Missed Cleavages
	ILPTLEAVAALGNK	1	1	1	13385872;Q12905		1409.84				High	2.93062	0
	VLQSALAAIR	1	1	1	13385872;Q12905		1041.64				Medium	2.42857	0
P13645	Keratin, type I cytoskeletal 10 OS=Homo sapiens GN=KRT10 PE=1 SV=6 - [K1C10_HUMAN]	33.05	1	16	17	40		0			130.618	33.05	17	40	584	58.7917	5.21143
	Sequence	# PSMs	# Proteins	# Protein Groups	Protein Group Accessions	Modifications	MH+ [Da]	A2	IonScore A2	Exp Value A2	A4	XCorr A4	# Missed Cleavages
	SKELTTEIDNNIEQISSYK	2	1	1	269849769;P13645		2212.1				High	5.2762	1
	TIDDLKNQILNLTTDNANILLQIDNAR	3	1	1	269849769;P13645		3052.63				High	5.16272	1
	AETECQNTEYQQLLDIK	2	1	1	269849769;P13645	C5(Carbamidomethyl)	2082.97				High	4.79597	0
	ELTTEIDNNIEQISSYK	3	1	1	269849769;P13645		1996.97				High	4.56893	0
	GSLGGGFSSGGFSGGSFSR	2	1	1	269849769;P13645		1707.77				High	4.03668	0
	IRLENEIQTYR	2	1	1	269849769;P13645		1434.77				High	3.65763	1
	NVQALEIELQSQLALK	3	1	1	269849769;P13645		1797.02				High	3.60022	0
	ALEESNYELEGK	4	1	1	269849769;P13645		1381.65				High	3.4385	0
	LKYENEVALR	3	1	1	269849769;P13645		1234.68				High	3.16057	1
	ADLEMQIESLTEELAYLKK	1	1	1	269849769;P13645	M5(Oxidation)	2240.14				High	3.15954	1
	SQYEQLAEQNR	3	1	1	269849769;P13645		1365.64				High	3.13386	0
	SQYEQLAEQNRK	2	1	1	269849769;P13645		1493.74				High	2.89243	1
	QSLEASLAETEGR	2	1	1	269849769;P13645		1390.68				High	2.8202	0
	LENEIQTYR	2	1	1	269849769;P13645		1165.58				Medium	2.58043	0
	VLDELTLTK	4	1	1	269849769;P13645		1031.6				Low	2.28959	0
	DAEAWFNEK	1	1	1	269849769;P13645		1109.49				Low	2.13187	0
	YENEVALR	1	1	1	269849769;P13645		993.5				Low	2.1009	0
P02533	Keratin, type I cytoskeletal 14 OS=Homo sapiens GN=KRT14 PE=1 SV=4 - [K1C14_HUMAN]	17.37	1	3	6	9		0			24.3098	17.37	6	9	472	51.5294	5.16064
	Sequence	# PSMs	# Proteins	# Protein Groups	Protein Group Accessions	Modifications	MH+ [Da]	A2	IonScore A2	Exp Value A2	A4	XCorr A4	# Missed Cleavages
	LLEGEDAHLSSSQFSSGSQSSR	1	1	1	229463044;P02533		2309.06				High	3.43253	0
	EVATNSELVQSGK	1	1	1	229463044;P02533		1361.69				High	3.21749	0
	VLDELTLAR	2	2	2	229463044;P02533;24430192;P08779		1029.59				High	2.99699	0
	APSTYGGGLSVSSSR	2	1	1	229463044;P02533		1425.7				High	2.76312	0
	ALEEANADLEVK	2	2	2	229463044;P02533;24430192;P08779		1301.66				Medium	2.4558	0
	TRLEQEIATYR	1	2	2	229463044;P02533;24430192;P08779		1379.73				Low	2.23752	1
P08779	Keratin, type I cytoskeletal 16 OS=Homo sapiens GN=KRT16 PE=1 SV=4 - [K1C16_HUMAN]	24.31	1	5	8	13		0			40.2994	24.31	8	13	473	51.2362	5.04639
	Sequence	# PSMs	# Proteins	# Protein Groups	Protein Group Accessions	Modifications	MH+ [Da]	A2	IonScore A2	Exp Value A2	A4	XCorr A4	# Missed Cleavages
	IIAATIENAQPILQIDNAR	1	1	1	24430192;P08779		2064.15				High	4.91311	0
	LLEGEDAHLSSQQASGQSYSSR	3	1	1	24430192;P08779		2350.09				High	4.53037	0
	TEELNKEVASNSELVQSSR	1	1	1	24430192;P08779		2120.05				High	3.53252	1
	APSTYGGGLSVSSR	2	1	1	24430192;P08779		1338.67				High	3.06838	0
	VLDELTLAR	2	2	2	229463044;P02533;24430192;P08779		1029.59				High	2.99699	0
	ALEEANADLEVK	2	2	2	229463044;P02533;24430192;P08779		1301.66				Medium	2.4558	0
	TRLEQEIATYR	1	2	2	229463044;P02533;24430192;P08779		1379.73				Low	2.23752	1
	DAETWFLSK	1	1	1	24430192;P08779		1096.53				Low	2.03304	0
P35527	Keratin, type I cytoskeletal 9 OS=Homo sapiens GN=KRT9 PE=1 SV=3 - [K1C9_HUMAN]	30.98	1	9	11	17		0			60.4779	30.98	11	17	623	62.0268	5.23682
	Sequence	# PSMs	# Proteins	# Protein Groups	Protein Group Accessions	Modifications	MH+ [Da]	A2	IonScore A2	Exp Value A2	A4	XCorr A4	# Missed Cleavages
	DIENQYETQITQIEHEVSSSGQEVQSSAK	4	1	1	55956899;P35527		3264.52				High	5.73818	0
	GGSGGSHGGGSGFGGESGGSYGGGEEASGSGGGYGGGSGK	1	1	1	55956899;P35527		3223.29				High	5.60329	0
	EIETYHNLLEGGQEDFESSGAGK	2	1	1	55956899;P35527		2510.13				High	4.17382	0
	NYSPYYNTIDDLKDQIVDLTVGNNK	1	1	1	55956899;P35527		2902.41				High	3.46865	1
	VQALEEANNDLENK	1	1	1	55956899;P35527		1586.77				High	3.15707	0
	LASYLDKVQALEEANNDLENK	1	1	1	55956899;P35527		2377.19				High	3.00329	1
	TLNDMRQEYEQLIAK	1	1	1	55956899;P35527	M5(Oxidation)	1867.92				Medium	2.51963	1
	IKFEMEQNLR	1	1	1	55956899;P35527	M5(Oxidation)	1323.67				Low	2.13597	1
	QGVDADINGLR	1	1	1	55956899;P35527		1157.59				Low	2.13148	0
	TLLDIDNTR	3	1	1	55956899;P35527		1060.56				Low	2.05547	0
	QVLDNLTMEK	1	1	1	55956899;P35527	M8(Oxidation)	1206.6				Low	2.02504	0
P35908	Keratin, type II cytoskeletal 2 epidermal OS=Homo sapiens GN=KRT2 PE=1 SV=2 - [K22E_HUMAN]	16.9	1	4	10	19		0			55.2673	16.9	10	19	639	65.3932	8.00146
	Sequence	# PSMs	# Proteins	# Protein Groups	Protein Group Accessions	Modifications	MH+ [Da]	A2	IonScore A2	Exp Value A2	A4	XCorr A4	# Missed Cleavages
	FLEQQNQVLQTK	4	2	2	47132620;P35908;119395750;P04264		1475.79				High	3.71974	0
	NLDLDSIIAEVK	3	2	2	47132620;P35908;119703753;P04259		1329.73				High	3.46218	0
	GFSSGSAVVSGGSR	2	1	1	47132620;P35908		1254.61				High	3.46176	0
	VDLLNQEIEFLK	2	1	1	47132620;P35908		1460.8				High	2.83552	0
	IEISELNR	2	2	2	47132620;P35908;119395750;P04264		973.531				High	2.8115	0
	YEELQVTVGR	2	1	1	47132620;P35908		1193.62				High	2.79304	0
	AQYEEIAQR	1	2	2	47132620;P35908;119703753;P04259		1107.54				Medium	2.49737	0
	YLDGLTAER	1	1	1	47132620;P35908		1037.53				Medium	2.38292	0
	STSSFSCLSR	1	1	1	47132620;P35908	C7(Carbamidomethyl)	1131.51				Low	2.12604	0
	TAAENDFVTLKK	1	1	1	47132620;P35908		1336.71				Low	2.03118	1
P04264	Keratin, type II cytoskeletal 1 OS=Homo sapiens GN=KRT1 PE=1 SV=6 - [K2C1_HUMAN]	34.01	1	13	16	45		0			142.573	34.01	16	45	644	65.999	8.11865
	Sequence	# PSMs	# Proteins	# Protein Groups	Protein Group Accessions	Modifications	MH+ [Da]	A2	IonScore A2	Exp Value A2	A4	XCorr A4	# Missed Cleavages
	GGGGGGYGSGGSSYGSGGGSYGSGGGGGGGR	6	1	1	119395750;P04264		2383.96				High	5.23309	0
	FSSCGGGGGSFGAGGGFGSR	1	1	1	119395750;P04264	C4(Carbamidomethyl)	1765.74				High	5.17574	0
	QISNLQQSISDAEQR	3	1	1	119395750;P04264		1716.85				High	4.04401	0
	SGGGFSSGSAGIINYQR	3	1	1	119395750;P04264		1657.79				High	3.79168	0
	FLEQQNQVLQTK	4	2	2	47132620;P35908;119395750;P04264		1475.79				High	3.71974	0
	SLDLDSIIAEVK	9	1	1	119395750;P04264		1302.72				High	3.60771	0
	LDSELKNMQDMVEDYR	1	1	1	119395750;P04264	M8(Oxidation); M11(Oxidation)	2017.88				High	3.49877	1
	YEELQITAGR	4	2	2	119395750;P04264;119703753;P04259		1179.6				High	3.49636	0
	WELLQQVDTSTR	2	1	1	119395750;P04264		1475.75				High	3.28077	0
	NKLNDLEDALQQAKEDLAR	1	1	1	119395750;P04264		2184.13				High	3.14876	2
	SLNNQFASFIDK	2	1	1	119395750;P04264		1383.69				High	3.03664	0
	LALDLEIATYR	2	1	1	119395750;P04264		1277.71				High	3.01038	0
	TNAENEFVTIKK	2	1	1	119395750;P04264		1393.73				High	2.96803	1
	IEISELNR	2	2	2	47132620;P35908;119395750;P04264		973.531				High	2.8115	0
	SKAEAESLYQSK	1	1	1	119395750;P04264		1340.67				Medium	2.62804	1
	TNAENEFVTIK	2	1	1	119395750;P04264		1265.64				Low	2.14525	0
P04259	Keratin, type II cytoskeletal 6B OS=Homo sapiens GN=KRT6B PE=1 SV=5 - [K2C6B_HUMAN]	12.41	1	2	5	11		0			32.404	12.41	5	11	564	60.0303	8.00146
	Sequence	# PSMs	# Proteins	# Protein Groups	Protein Group Accessions	Modifications	MH+ [Da]	A2	IonScore A2	Exp Value A2	A4	XCorr A4	# Missed Cleavages
	YEELQITAGR	4	2	2	119395750;P04264;119703753;P04259		1179.6				High	3.49636	0
	NLDLDSIIAEVK	3	2	2	47132620;P35908;119703753;P04259		1329.73				High	3.46218	0
	ALYDAELSQMQTHISDTSVVLSMDNNR	1	1	1	119703753;P04259	M10(Oxidation); M23(Oxidation)	3070.41				High	3.25704	0
	AQYEEIAQR	1	2	2	47132620;P35908;119703753;P04259		1107.54				Medium	2.49737	0
	ADTLTDEINFLR	2	1	1	119703753;P04259		1407.71				Medium	2.39848	0
P12277	Creatine kinase B-type OS=Homo sapiens GN=CKB PE=1 SV=1 - [KCRB_HUMAN]	17.06	1	4	4	8		0			29.1968	17.06	4	8	381	42.6173	5.59229
	Sequence	# PSMs	# Proteins	# Protein Groups	Protein Group Accessions	Modifications	MH+ [Da]	A2	IonScore A2	Exp Value A2	A4	XCorr A4	# Missed Cleavages
	GTGGVDTAAVGGVFDVSNADR	2	1	1	21536286;P12277		1964.93				High	4.72271	0
	LAVEALSSLDGDLAGR	2	1	1	21536286;P12277		1586.84				High	3.92021	0
	FCTGLTQIETLFK	3	1	1	21536286;P12277	C2(Carbamidomethyl)	1557.8				High	3.56301	0
	LEQGQAIDDLMPAQK	1	1	1	21536286;P12277	M11(Oxidation)	1672.82				High	3.2003	0
P14618	Pyruvate kinase isozymes M1/M2 OS=Homo sapiens GN=PKM PE=1 SV=4 - [KPYM_HUMAN]	15.07	1	0	5	15		0			16.1352	12.99	4	5	531	57.9	7.84033
	Sequence	# PSMs	# Proteins	# Protein Groups	Protein Group Accessions	Modifications	MH+ [Da]	A2	IonScore A2	Exp Value A2	A4	XCorr A4	# Missed Cleavages
	LAPITSDPTEATAVGAVEASFK	2	5	5	33286418;P14618;73535278;67464392;224510884;226438362		2175.12	High	97.74	2.66737e-07	High	4.59273	0
	NTGIICTIGPASR	4	5	5	73535278;67464392;224510884;226438362;33286418;P14618	C6(Carbamidomethyl)	1359.71	High	61.3	0.00124384	High	3.20757	0
	TATESFASDPILYRPVAVALDTK	4	5	5	33286418;P14618;73535278;67464392;224510884;226438362		2465.29	Medium	54.09	0.00558709	High	3.03322	0
	GDLGIEIPAEK	2	5	5	73535278;67464392;224510884;226438362;33286418;P14618		1141.61	Low	41.28	0.0827583			0
	LDIDSPPITAR	3	5	5	33286418;P14618;73535278;67464392;224510884;226438362		1197.65	Low	40.42	0.0997876	Medium	2.31722	0
P00338	L-lactate dehydrogenase A chain OS=Homo sapiens GN=LDHA PE=1 SV=2 - [LDHA_HUMAN]	20.18	1	0	6	18		0			21.0028	17.17	5	8	332	36.6654	8.26514
	Sequence	# PSMs	# Proteins	# Protein Groups	Protein Group Accessions	Modifications	MH+ [Da]	A2	IonScore A2	Exp Value A2	A4	XCorr A4	# Missed Cleavages
	VIGSGCNLDSAR	5	6	6	5031857;P00338;4557032;P07195;13786847;13786849;49259209;380765070	C6(Carbamidomethyl)	1248.6	High	57.97	0.00153316	High	2.7286	0
	DLADELALVDVIEDK	2	3	3	5031857;P00338;13786849;380765070		1657.86	Medium	48.74	0.0200202	High	3.00852	0
	LVIITAGAR	4	3	3	5031857;P00338;13786849;380765070		913.583	Medium	44.41	0.0181701	High	2.68253	0
	QVVESAYEVIK	4	3	3	5031857;P00338;13786849;380765070		1264.68	Low	43.85	0.0726858	High	3.3316	0
	SADTLWGIQK	2	3	3	5031857;P00338;13786849;380765070		1118.58	Low	41.4	0.127689	Low	2.01767	0
	VTLTSEEEAR	1	3	3	13786849;380765070;5031857;P00338		1134.56	Low	32.91	0.670533			0
P07195	L-lactate dehydrogenase B chain OS=Homo sapiens GN=LDHB PE=1 SV=2 - [LDHB_HUMAN]	28.74	1	0	8	30		0			37.548	28.74	8	14	334	36.6151	6.04932
	Sequence	# PSMs	# Proteins	# Protein Groups	Protein Group Accessions	Modifications	MH+ [Da]	A2	IonScore A2	Exp Value A2	A4	XCorr A4	# Missed Cleavages
	IVADKDYSVTANSK	2	3	3	4557032;P07195;13786847;49259209		1510.78	High	72.4	8.59391e-05	High	3.68863	1
	SLADELALVDVLEDK	2	3	3	4557032;P07195;13786847;49259209		1629.86	High	71.8	0.000103924	High	2.97193	0
	LIAPVAEEEATVPNNK	4	3	3	4557032;P07195;13786847;49259209		1694.9	High	67.43	0.000256104	High	3.21176	0
	IVVVTAGVR	4	3	3	4557032;P07195;13786847;49259209		913.583	High	66.07	0.000123982	High	2.75979	0
	VIGSGCNLDSAR	5	6	6	5031857;P00338;4557032;P07195;13786847;13786849;49259209;380765070	C6(Carbamidomethyl)	1248.6	High	57.97	0.00153316	High	2.7286	0
	SADTLWDIQK	4	3	3	13786847;49259209;4557032;P07195		1176.59	Medium	55.59	0.00396778	Low	2.22583	0
	MVVESAYEVIK	4	3	3	4557032;P07195;13786847;49259209		1267.66	High	55.51	0.00371241	High	2.68478	0
	GLTSVINQK	3	3	3	4557032;P07195;13786847;49259209		959.552	Low	40.44	0.133745	Medium	2.44738	0
	MVVESAYEVIK	2	3	3	4557032;P07195;13786847;49259209	M1(Oxidation)	1283.66	Low	39.59	0.121418	Medium	2.4421	0
Q8IYB1	Protein MB21D2 OS=Homo sapiens GN=MB21D2 PE=1 SV=3 - [M21D2_HUMAN]	12.22	1	3	4	7		0			20.383	12.22	4	7	491	55.7643	7.03467
	Sequence	# PSMs	# Proteins	# Protein Groups	Protein Group Accessions	Modifications	MH+ [Da]	A2	IonScore A2	Exp Value A2	A4	XCorr A4	# Missed Cleavages
	RGSTTSIPSPQSDGGDPNQPDDR	2	1	1	197333817;Q8IYB1		2384.08				High	3.88076	1
	MLYDIVPVVSFK	2	1	1	197333817;Q8IYB1		1410.77				High	3.11537	0
	GTDYDMDFTLLVPALK	2	1	1	197333817;Q8IYB1		1798.9				High	2.63749	0
	LFDEGTISK	1	1	1	197333817;Q8IYB1		1009.52				Low	2.21432	0
Q13765	Nascent polypeptide-associated complex subunit alpha OS=Homo sapiens GN=NACA PE=1 SV=1 - [NACA_HUMAN]	13.49	1	2	2	2		0			7.6838	13.49	2	2	215	23.3697	4.56396
	Sequence	# PSMs	# Proteins	# Protein Groups	Protein Group Accessions	Modifications	MH+ [Da]	A2	IonScore A2	Exp Value A2	A4	XCorr A4	# Missed Cleavages
	IEDLSQQAQLAAAEK	1	1	1	163965364;Q13765		1614.83				High	4.30492	0
	SPASDTYIVFGEAK	1	1	1	163965364;Q13765		1484.73				High	3.37888	0
P09874	Poly [ADP-ribose] polymerase 1 OS=Homo sapiens GN=PARP1 PE=1 SV=4 - [PARP1_HUMAN]	3.85	1	2	3	3		0			8.43127	3.85	3	3	1014	113.012	8.88037
	Sequence	# PSMs	# Proteins	# Protein Groups	Protein Group Accessions	Modifications	MH+ [Da]	A2	IonScore A2	Exp Value A2	A4	XCorr A4	# Missed Cleavages
	VVSEDFLQDVSASTK	1	1	1	156523968;P09874		1624.81				High	3.64753	0
	TTNFAGILSQGLR	1	1	1	156523968;P09874		1377.75				High	2.70047	0
	TLGDFAAEYAK	1	1	1	156523968;P09874		1185.58				Low	2.08326	0
Q06830	Peroxiredoxin-1 OS=Homo sapiens GN=PRDX1 PE=1 SV=1 - [PRDX1_HUMAN]	14.57	1	0	3	9		0			9.92934	10.55	2	4	199	22.0963	8.1333
	Sequence	# PSMs	# Proteins	# Protein Groups	Protein Group Accessions	Modifications	MH+ [Da]	A2	IonScore A2	Exp Value A2	A4	XCorr A4	# Missed Cleavages
	LVQAFQFTDK	4	2	2	4505591;Q06830;164519504		1196.63	Medium	47.26	0.0236578	Medium	2.46329	0
	QITVNDLPVGR	4	2	2	4505591;Q06830;164519504		1211.67	Low	38.87	0.130632	High	2.66323	0
	ADEGISFR	1	2	2	164519504;4505591;Q06830		894.431	Low	33.61	0.462514			0
Q9H0U4	Ras-related protein Rab-1B OS=Homo sapiens GN=RAB1B PE=1 SV=1 - [RAB1B_HUMAN]	18.91	1	0	3	11		0			11.6918	18.91	3	5	201	22.1572	5.73193
	Sequence	# PSMs	# Proteins	# Protein Groups	Protein Group Accessions	Modifications	MH+ [Da]	A2	IonScore A2	Exp Value A2	A4	XCorr A4	# Missed Cleavages
	LQIWDTAGQER	3	5	5	88193099;284055664;118138456;13569962;Q9H0U4;193806493;Q92928		1316.66	High	55.42	0.00360584	Low	2.08395	0
	EFADSLGIPFLETSAK	4	4	4	13569962;Q9H0U4;193806493;Q92928;88193099;284055664		1724.88	Low	39.6	0.157279	High	3.03193	0
	LLLIGDSGVGK	4	4	4	13569962;Q9H0U4;193806493;Q92928;88193099;284055664		1071.64	Low	34.75	0.284218	Low	2.08272	0
Q92928	Putative Ras-related protein Rab-1C OS=Homo sapiens GN=RAB1C PE=5 SV=2 - [RAB1C_HUMAN]	18.91	1	0	3	11		0			11.6918	18.91	3	5	201	22.003	5.42725
	Sequence	# PSMs	# Proteins	# Protein Groups	Protein Group Accessions	Modifications	MH+ [Da]	A2	IonScore A2	Exp Value A2	A4	XCorr A4	# Missed Cleavages
	LQIWDTAGQER	3	5	5	88193099;284055664;118138456;13569962;Q9H0U4;193806493;Q92928		1316.66	High	55.42	0.00360584	Low	2.08395	0
	EFADSLGIPFLETSAK	4	4	4	13569962;Q9H0U4;193806493;Q92928;88193099;284055664		1724.88	Low	39.6	0.157279	High	3.03193	0
	LLLIGDSGVGK	4	4	4	13569962;Q9H0U4;193806493;Q92928;88193099;284055664		1071.64	Low	34.75	0.284218	Low	2.08272	0
P50914	60S ribosomal protein L14 OS=Homo sapiens GN=RPL14 PE=1 SV=4 - [RL14_HUMAN]	10.7	1	2	2	3		0			7.85099	10.7	2	3	215	23.417	10.9312
	Sequence	# PSMs	# Proteins	# Protein Groups	Protein Group Accessions	Modifications	MH+ [Da]	A2	IonScore A2	Exp Value A2	A4	XCorr A4	# Missed Cleavages
	LVAIVDVIDQNR	2	1	1	78000181;P50914		1354.77				High	2.74361	0
	ALVDGPCTQVR	1	1	1	78000181;P50914	C7(Carbamidomethyl)	1215.62				Medium	2.47337	0
P62424	60S ribosomal protein L7a OS=Homo sapiens GN=RPL7A PE=1 SV=2 - [RL7A_HUMAN]	9.02	1	1	2	3		0			7.39045	9.02	2	3	266	29.977	10.6089
	Sequence	# PSMs	# Proteins	# Protein Groups	Protein Group Accessions	Modifications	MH+ [Da]	A2	IonScore A2	Exp Value A2	A4	XCorr A4	# Missed Cleavages
	AGVNTVTTLVENK	2	1	1	4506661;P62424		1345.73				High	2.91365	0
	NFGIGQDIQPK	1	1	1	4506661;P62424		1216.63				Low	2.02311	0
P18124	60S ribosomal protein L7 OS=Homo sapiens GN=RPL7 PE=1 SV=1 - [RL7_HUMAN]	12.1	1	2	2	3		0			9.81145	12.1	2	3	248	29.2072	10.6528
	Sequence	# PSMs	# Proteins	# Protein Groups	Protein Group Accessions	Modifications	MH+ [Da]	A2	IonScore A2	Exp Value A2	A4	XCorr A4	# Missed Cleavages
	TTHFVEGGDAGNREDQINR	1	1	1	15431301;P18124		2115.98				High	4.25094	1
	IALTDNALIAR	2	1	1	15431301;P18124		1170.68				High	2.86258	0
Q8NHW5	60S acidic ribosomal protein P0-like OS=Homo sapiens GN=RPLP0P6 PE=5 SV=1 - [RLA0L_HUMAN]	21.77	1	0	5	9		0			22.6372	21.77	5	9	317	34.3427	5.5542
	Sequence	# PSMs	# Proteins	# Protein Groups	Protein Group Accessions	Modifications	MH+ [Da]	A2	IonScore A2	Exp Value A2	A4	XCorr A4	# Missed Cleavages
	AGAIAPCEVTVPAQNTGLGPEK	1	2	2	74723863;Q8NHW5;4506667;P05388	C7(Carbamidomethyl)	2180.1				High	3.21206	0
	TSFFQALGITTK	3	2	2	74723863;Q8NHW5;4506667;P05388		1313.71				High	3.16047	0
	IIQLLDDYPK	2	2	2	74723863;Q8NHW5;4506667;P05388		1217.68				High	2.80904	0
	GTIEILSDVQLIK	2	2	2	74723863;Q8NHW5;4506667;P05388		1428.83				Low	2.11961	0
	CFIVGADNVGSK	1	2	2	74723863;Q8NHW5;4506667;P05388	C1(Carbamidomethyl)	1266.62				Low	2.01243	0
P05388	60S acidic ribosomal protein P0 OS=Homo sapiens GN=RPLP0 PE=1 SV=1 - [RLA0_HUMAN]	21.77	1	0	5	9		0			22.6372	21.77	5	9	317	34.2518	5.97314
	Sequence	# PSMs	# Proteins	# Protein Groups	Protein Group Accessions	Modifications	MH+ [Da]	A2	IonScore A2	Exp Value A2	A4	XCorr A4	# Missed Cleavages
	AGAIAPCEVTVPAQNTGLGPEK	1	2	2	74723863;Q8NHW5;4506667;P05388	C7(Carbamidomethyl)	2180.1				High	3.21206	0
	TSFFQALGITTK	3	2	2	74723863;Q8NHW5;4506667;P05388		1313.71				High	3.16047	0
	IIQLLDDYPK	2	2	2	74723863;Q8NHW5;4506667;P05388		1217.68				High	2.80904	0
	GTIEILSDVQLIK	2	2	2	74723863;Q8NHW5;4506667;P05388		1428.83				Low	2.11961	0
	CFIVGADNVGSK	1	2	2	74723863;Q8NHW5;4506667;P05388	C1(Carbamidomethyl)	1266.62				Low	2.01243	0
P22626	Heterogeneous nuclear ribonucleoproteins A2/B1 OS=Homo sapiens GN=HNRNPA2B1 PE=1 SV=2 - [ROA2_HUMAN]	8.78	1	2	2	2		0			6.40153	8.78	2	2	353	37.4067	8.95361
	Sequence	# PSMs	# Proteins	# Protein Groups	Protein Group Accessions	Modifications	MH+ [Da]	A2	IonScore A2	Exp Value A2	A4	XCorr A4	# Missed Cleavages
	LFIGGLSFETTEESLR	1	1	1	14043072;P22626		1798.92				High	3.96701	0
	GGGGNFGPGPGSNFR	1	1	1	14043072;P22626		1377.63				Medium	2.43452	0
P08865	40S ribosomal protein SA OS=Homo sapiens GN=RPSA PE=1 SV=4 - [RSSA_HUMAN]	16.61	1	0	4	15		0			16.1476	16.61	4	6	295	32.8334	4.86865
	Sequence	# PSMs	# Proteins	# Protein Groups	Protein Group Accessions	Modifications	MH+ [Da]	A2	IonScore A2	Exp Value A2	A4	XCorr A4	# Missed Cleavages
	AIVAIENPADVSVISSR	4	2	2	9845502;P08865;161761214		1740.95	High	89.52	1.42998e-06	High	3.21937	0
	FAAATGATPIAGR	4	2	2	9845502;P08865;161761214		1203.65	High	64.34	0.000728141	High	2.80959	0
	LLVVTDPR	3	2	2	161761214;9845502;P08865		912.552	Medium	44.51	0.0133457	Low	2.16525	0
	YVDIAIPCNNK	4	2	2	9845502;P08865;161761214	C8(Carbamidomethyl)	1306.65	Low	25.31	3.37548	Low	2.155	0
O43175	D-3-phosphoglycerate dehydrogenase OS=Homo sapiens GN=PHGDH PE=1 SV=4 - [SERA_HUMAN]	9.19	1	4	4	7		0			20.0847	9.19	4	7	533	56.6144	6.7124
	Sequence	# PSMs	# Proteins	# Protein Groups	Protein Group Accessions	Modifications	MH+ [Da]	A2	IonScore A2	Exp Value A2	A4	XCorr A4	# Missed Cleavages
	AGTGVDNVDLEAATR	2	1	1	23308577;O43175		1488.73				High	3.49877	0
	ILQDGGLQVVEK	1	1	1	23308577;O43175		1298.73				High	3.16541	0
	GTIQVITQGTSLK	2	1	1	23308577;O43175		1345.77				High	2.96679	0
	TLGILGLGR	2	1	1	23308577;O43175		899.567				Low	2.13464	0
P17987	T-complex protein 1 subunit alpha OS=Homo sapiens GN=TCP1 PE=1 SV=1 - [TCPA_HUMAN]	16.01	1	5	7	13		0			36.3781	16.01	7	13	556	60.3056	6.11279
	Sequence	# PSMs	# Proteins	# Protein Groups	Protein Group Accessions	Modifications	MH+ [Da]	A2	IonScore A2	Exp Value A2	A4	XCorr A4	# Missed Cleavages
	SLLVIPNTLAVNAAQDSTDLVAK	3	1	1	57863257;P17987		2353.32				High	4.04955	0
	YINENLIVNTDELGR	2	1	1	57863257;P17987		1762.9				High	3.77842	0
	IACLDFSLQK	2	1	1	57863257;P17987	C3(Carbamidomethyl)	1194.62				High	2.9244	0
	YPVNSVNILK	2	1	1	57863257;P17987		1146.65				Medium	2.35374	0
	EQLAIAEFAR	2	1	1	57863257;P17987		1147.61				Low	2.10207	0
	SSLGPVGLDK	1	1	1	57863257;P17987		972.536				Low	2.09572	0
	QAGVFEPTIVK	1	1	1	57863257;P17987		1188.66				Low	2.00526	0
P78371	T-complex protein 1 subunit beta OS=Homo sapiens GN=CCT2 PE=1 SV=4 - [TCPB_HUMAN]	11.96	1	4	4	13		0			44.165	11.96	4	13	535	57.4521	6.45557
	Sequence	# PSMs	# Proteins	# Protein Groups	Protein Group Accessions	Modifications	MH+ [Da]	A2	IonScore A2	Exp Value A2	A4	XCorr A4	# Missed Cleavages
	QVLLSAAEAAEVILR	3	1	1	5453603;P78371		1582.92				High	4.31218	0
	VQDDEVGDGTTSVTVLAAELLR	6	1	1	5453603;P78371		2288.16				High	4.14966	0
	GATQQILDEAER	2	1	1	5453603;P78371		1330.66				High	3.26665	0
	LTSFIGAIAIGDLVK	2	1	1	5453603;P78371		1517.9				High	3.19804	0
P50991	T-complex protein 1 subunit delta OS=Homo sapiens GN=CCT4 PE=1 SV=4 - [TCPD_HUMAN]	7.79	1	2	3	5		0			13.4882	7.79	3	5	539	57.8878	7.82568
	Sequence	# PSMs	# Proteins	# Protein Groups	Protein Group Accessions	Modifications	MH+ [Da]	A2	IonScore A2	Exp Value A2	A4	XCorr A4	# Missed Cleavages
	ALIAGGGAPEIELALR	2	1	1	38455427;P50991		1550.89				High	3.36376	0
	VIDPATATSVDLR	2	1	1	38455427;P50991		1357.73				Medium	2.60604	0
	DALSDLALHFLNK	1	1	1	38455427;P50991		1456.78				Low	2.2714	0
P48643	T-complex protein 1 subunit epsilon OS=Homo sapiens GN=CCT5 PE=1 SV=1 - [TCPE_HUMAN]	5.18	1	2	2	4		0			13.0584	5.18	2	4	541	59.6328	5.65576
	Sequence	# PSMs	# Proteins	# Protein Groups	Protein Group Accessions	Modifications	MH+ [Da]	A2	IonScore A2	Exp Value A2	A4	XCorr A4	# Missed Cleavages
	LGFAGLVQEISFGTTK	3	1	1	24307939;P48643		1667.9				High	3.73401	0
	DVDFELIKVEGK	1	1	1	24307939;P48643		1391.74				High	2.64415	1
P49368	T-complex protein 1 subunit gamma OS=Homo sapiens GN=CCT3 PE=1 SV=4 - [TCPG_HUMAN]	13.03	1	5	5	8		0			21.812	13.03	5	8	545	60.4953	6.49365
	Sequence	# PSMs	# Proteins	# Protein Groups	Protein Group Accessions	Modifications	MH+ [Da]	A2	IonScore A2	Exp Value A2	A4	XCorr A4	# Missed Cleavages
	IVSRPEELREDDVGTGAGLLEIK	2	1	1	63162572;P49368		2496.33				High	4.05691	1
	WSSLACNIALDAVK	2	1	1	63162572;P49368	C6(Carbamidomethyl)	1547.79				High	3.27362	0
	AVAQALEVIPR	2	1	1	63162572;P49368		1166.69				Medium	2.50636	0
	TAVETAVLLLR	1	1	1	63162572;P49368		1185.72				Medium	2.31742	0
	TLIQNCGASTIR	1	1	1	63162572;P49368	C6(Carbamidomethyl)	1333.69				Low	2.10991	0
P50990	T-complex protein 1 subunit theta OS=Homo sapiens GN=CCT8 PE=1 SV=4 - [TCPQ_HUMAN]	11.68	1	5	5	8		0			23.9582	11.68	5	8	548	59.5825	5.60498
	Sequence	# PSMs	# Proteins	# Protein Groups	Protein Group Accessions	Modifications	MH+ [Da]	A2	IonScore A2	Exp Value A2	A4	XCorr A4	# Missed Cleavages
	IGLSVSEVIEGYEIACR	1	1	1	48762932;P50990	C16(Carbamidomethyl)	1894.95				High	3.97779	0
	AIADTGANVVVTGGK	2	1	1	48762932;P50990		1372.74				High	3.76967	0
	FAEAFEAIPR	2	1	1	48762932;P50990		1150.59				High	3.15881	0
	LFVTNDAATILR	2	1	1	48762932;P50990		1333.75				Medium	2.47198	0
	DIDEVSSLLR	1	1	1	48762932;P50990		1146.6				Medium	2.34487	0
P40227	T-complex protein 1 subunit zeta OS=Homo sapiens GN=CCT6A PE=1 SV=3 - [TCPZ_HUMAN]	13.18	1	4	4	9		0			29.2382	13.18	4	9	531	57.9876	6.68311
	Sequence	# PSMs	# Proteins	# Protein Groups	Protein Group Accessions	Modifications	MH+ [Da]	A2	IonScore A2	Exp Value A2	A4	XCorr A4	# Missed Cleavages
	VATAQDDITGDGTTSNVLIIGELLK	4	1	1	4502643;P40227		2544.34				High	4.18712	0
	AQLGVQAFADALLIIPK	2	1	1	4502643;P40227		1768.04				High	4.033	0
	VLAQNSGFDLQETLVK	2	1	1	4502643;P40227		1761.94				High	3.32754	0
	GIDPFSLDALSK	1	1	1	4502643;P40227		1262.66				Low	2.10576	0
P08670	Vimentin OS=Homo sapiens GN=VIM PE=1 SV=4 - [VIME_HUMAN]	7.08	1	2	2	2		0			5.84781	7.08	2	2	466	53.6191	5.12256
	Sequence	# PSMs	# Proteins	# Protein Groups	Protein Group Accessions	Modifications	MH+ [Da]	A2	IonScore A2	Exp Value A2	A4	XCorr A4	# Missed Cleavages
	LLQDSVDFSLADAINTEFK	1	1	1	62414289;P08670		2126.07				High	3.50075	0
	SLYASSPGGVYATR	1	1	1	62414289;P08670		1428.71				Medium	2.34706	0
P12956	X-ray repair cross-complementing protein 6 OS=Homo sapiens GN=XRCC6 PE=1 SV=2 - [XRCC6_HUMAN]	21.35	1	9	9	14		0			44.7714	21.35	9	14	609	69.7991	6.63916
	Sequence	# PSMs	# Proteins	# Protein Groups	Protein Group Accessions	Modifications	MH+ [Da]	A2	IonScore A2	Exp Value A2	A4	XCorr A4	# Missed Cleavages
	TFNTSTGGLLLPSDTKR	1	1	1	4503841;P12956		1807.96				High	4.15319	1
	IISSDRDLLAVVFYGTEK	2	1	1	4503841;P12956		2026.09				High	4.11318	1
	NIYVLQELDNPGAK	2	1	1	4503841;P12956		1573.82				High	3.49024	0
	SDSFENPVLQQHFR	2	1	1	4503841;P12956		1703.81				High	3.48291	0
	DSLIFLVDASK	2	1	1	4503841;P12956		1207.66				High	3.06574	0
	DTGIFLDLMHLK	1	1	1	4503841;P12956		1402.74				High	3.06095	0
	LGSLVDEFKELVYPPDYNPEGK	1	1	1	4503841;P12956		2509.25				High	3.04149	1
	KQELLEALTK	2	1	1	4503841;P12956		1172.69				Medium	2.54727	1
	DIISIAEDEDLR	1	1	1	4503841;P12956		1388.69				Medium	2.41584	0
P60174	Triosephosphate isomerase OS=Homo sapiens GN=TPI1 PE=1 SV=3 - [TPIS_HUMAN]	8.74	1	0	2	6		0			8.84121	8.74	2	3	286	30.7717	5.92236
	Sequence	# PSMs	# Proteins	# Protein Groups	Protein Group Accessions	Modifications	MH+ [Da]	A2	IonScore A2	Exp Value A2	A4	XCorr A4	# Missed Cleavages
	IIYGGSVTGATCK	2	4	4	226529917;P60174;999892;66360365;190613420	C12(Carbamidomethyl)	1326.67	High	76.73	2.63452e-05	High	2.87582	0
	SNVSDAVAQSTR	4	4	4	226529917;P60174;999892;66360365;190613420		1234.6	High	67.83	0.00019019	High	3.13782	0

## Sheet: Sheet2
Entry	Entry name	Status	Protein names	Gene names	Organism	Length
P06280	AGAL_HUMAN	reviewed	Alpha-galactosidase A (EC 3.2.1.22) (Alpha-D-galactosidase A) (Alpha-D-galactoside galactohydrolase) (Melibiase) (Agalsidase)	GLA	Homo sapiens (Human)	429
P06733	ENOA_HUMAN	reviewed	Alpha-enolase (EC 4.2.1.11) (2-phospho-D-glycerate hydro-lyase) (C-myc promoter-binding protein) (Enolase 1) (MBP-1) (MPB-1) (Non-neural enolase) (NNE) (Phosphopyruvate hydratase) (Plasminogen-binding protein)	ENO1 ENO1L1 MBPB1 MPB1	Homo sapiens (Human)	434
P04406	G3P_HUMAN	reviewed	Glyceraldehyde-3-phosphate dehydrogenase (GAPDH) (EC 1.2.1.12) (Peptidyl-cysteine S-nitrosylase GAPDH) (EC 2.6.99.-)	GAPDH GAPD CDABP0047 OK/SW-cl.12	Homo sapiens (Human)	335
P07195	LDHB_HUMAN	reviewed	L-lactate dehydrogenase B chain (LDH-B) (EC 1.1.1.27) (LDH heart subunit) (LDH-H) (Renal carcinoma antigen NY-REN-46)	LDHB	Homo sapiens (Human)	334
P04075	ALDOA_HUMAN	reviewed	Fructose-bisphosphate aldolase A (EC 4.1.2.13) (Lung cancer antigen NY-LU-1) (Muscle-type aldolase)	ALDOA ALDA	Homo sapiens (Human)	364
P14618	KPYM_HUMAN	reviewed	Pyruvate kinase PKM (EC 2.7.1.40) (Cytosolic thyroid hormone-binding protein) (CTHBP) (Opa-interacting protein 3) (OIP-3) (Pyruvate kinase 2/3) (Pyruvate kinase muscle isozyme) (Thyroid hormone-binding protein 1) (THBP1) (Tumor M2-PK) (p58)	PKM OIP3 PK2 PK3 PKM2	Homo sapiens (Human)	531
P08865	RSSA_HUMAN	reviewed	40S ribosomal protein SA (37 kDa laminin receptor precursor) (37LRP) (37/67 kDa laminin receptor) (LRP/LR) (67 kDa laminin receptor) (67LR) (Colon carcinoma laminin-binding protein) (Laminin receptor 1) (LamR) (Laminin-binding protein precursor p40) (LBP/p40) (Multidrug resistance-associated protein MGr1-Ag) (NEM/1CHD4)	RPSA LAMBR LAMR1	Homo sapiens (Human)	295
P29692	EF1D_HUMAN	reviewed	Elongation factor 1-delta (EF-1-delta) (Antigen NY-CO-4)	EEF1D EF1D	Homo sapiens (Human)	281
P60174	TPIS_HUMAN	reviewed	Triosephosphate isomerase (TIM) (EC 5.3.1.1) (Triose-phosphate isomerase)	TPI1 TPI	Homo sapiens (Human)	286
P00338	LDHA_HUMAN	reviewed	L-lactate dehydrogenase A chain (LDH-A) (EC 1.1.1.27) (Cell proliferation-inducing gene 19 protein) (LDH muscle subunit) (LDH-M) (Renal carcinoma antigen NY-REN-59)	LDHA PIG19	Homo sapiens (Human)	332
P02768	ALBU_HUMAN	reviewed	Serum albumin	ALB GIG20 GIG42 PRO0903 PRO1708 PRO2044 PRO2619 PRO2675 UNQ696/PRO1341	Homo sapiens (Human)	609
P62805	H4_HUMAN	reviewed	Histone H4	HIST1H4A H4/A H4FA; HIST1H4B H4/I H4FI; HIST1H4C H4/G H4FG; HIST1H4D H4/B H4FB; HIST1H4E H4/J H4FJ; HIST1H4F H4/C H4FC; HIST1H4H H4/H H4FH; HIST1H4I H4/M H4FM; HIST1H4J H4/E H4FE; HIST1H4K H4/D H4FD; HIST1H4L H4/K H4FK; HIST2H4A H4/N H4F2 H4FN HIST2H4; HIST2H4B H4/O H4FO; HIST4H4	Homo sapiens (Human)	103
P22234	PUR6_HUMAN	reviewed	Multifunctional protein ADE2 [Includes: Phosphoribosylaminoimidazole-succinocarboxamide synthase (EC 6.3.2.6) (SAICAR synthetase); Phosphoribosylaminoimidazole carboxylase (EC 4.1.1.21) (AIR carboxylase) (AIRC)]	PAICS ADE2 AIRC PAIS	Homo sapiens (Human)	425
P62258	1433E_HUMAN	reviewed	14-3-3 protein epsilon (14-3-3E)	YWHAE	Homo sapiens (Human)	255
Q06830	PRDX1_HUMAN	reviewed	Peroxiredoxin-1 (EC 1.11.1.15) (Natural killer cell-enhancing factor A) (NKEF-A) (Proliferation-associated gene protein) (PAG) (Thioredoxin peroxidase 2) (Thioredoxin-dependent peroxide reductase 2)	PRDX1 PAGA PAGB TDPX2	Homo sapiens (Human)	199
P62820	RAB1A_HUMAN	reviewed	Ras-related protein Rab-1A (YPT1-related protein)	RAB1A RAB1	Homo sapiens (Human)	205
Q9H0U4	RAB1B_HUMAN	reviewed	Ras-related protein Rab-1B	RAB1B	Homo sapiens (Human)	201
Q6IQ22	RAB12_HUMAN	reviewed	Ras-related protein Rab-12	RAB12	Homo sapiens (Human)	244
P62937	PPIA_HUMAN	reviewed	Peptidyl-prolyl cis-trans isomerase A (PPIase A) (EC 5.2.1.8) (Cyclophilin A) (Cyclosporin A-binding protein) (Rotamase A) [Cleaved into: Peptidyl-prolyl cis-trans isomerase A, N-terminally processed]	PPIA CYPA	Homo sapiens (Human)	165
P0CG50	UBC_MOUSE	reviewed	Polyubiquitin-C [Cleaved into: Ubiquitin; Ubiquitin-related 1; Ubiquitin-related 2]	Ubc	Mus musculus (Mouse)	734
P0CG47	UBB_HUMAN	reviewed	Polyubiquitin-B [Cleaved into: Ubiquitin]	UBB	Homo sapiens (Human)	229
P0CG48	UBC_HUMAN	reviewed	Polyubiquitin-C [Cleaved into: Ubiquitin]	UBC	Homo sapiens (Human)	685
P62979	RS27A_HUMAN	reviewed	Ubiquitin-40S ribosomal protein S27a (Ubiquitin carboxyl extension protein 80) [Cleaved into: Ubiquitin; 40S ribosomal protein S27a]	RPS27A UBA80 UBCEP1	Homo sapiens (Human)	156
P01857	IGHG1_HUMAN	reviewed	Ig gamma-1 chain C region	IGHG1	Homo sapiens (Human)	330
Q9UHB7	AFF4_HUMAN	reviewed	AF4/FMR2 family member 4 (ALL1-fused gene from chromosome 5q31 protein) (Protein AF-5q31) (Major CDK9 elongation factor-associated protein)	AFF4 AF5Q31 MCEF HSPC092	Homo sapiens (Human)	1163
P06280	AGAL_HUMAN	reviewed	Alpha-galactosidase A (EC 3.2.1.22) (Alpha-D-galactosidase A) (Alpha-D-galactoside galactohydrolase) (Melibiase) (Agalsidase)	GLA	Homo sapiens (Human)	429
P04075	ALDOA_HUMAN	reviewed	Fructose-bisphosphate aldolase A (EC 4.1.2.13) (Lung cancer antigen NY-LU-1) (Muscle-type aldolase)	ALDOA ALDA	Homo sapiens (Human)	364
P35520	CBS_HUMAN	reviewed	Cystathionine beta-synthase (EC 4.2.1.22) (Beta-thionase) (Serine sulfhydrase)	CBS	Homo sapiens (Human)	551
P50750	CDK9_HUMAN	reviewed	Cyclin-dependent kinase 9 (EC 2.7.11.22) (EC 2.7.11.23) (C-2K) (Cell division cycle 2-like protein kinase 4) (Cell division protein kinase 9) (Serine/threonine-protein kinase PITALRE) (Tat-associated kinase complex catalytic subunit)	CDK9 CDC2L4 TAK	Homo sapiens (Human)	372
P10809	CH60_HUMAN	reviewed	60 kDa heat shock protein, mitochondrial (60 kDa chaperonin) (Chaperonin 60) (CPN60) (Heat shock protein 60) (HSP-60) (Hsp60) (HuCHA60) (Mitochondrial matrix protein P1) (P60 lymphocyte protein)	HSPD1 HSP60	Homo sapiens (Human)	573
P35659	DEK_HUMAN	reviewed	Protein DEK	DEK	Homo sapiens (Human)	375
P24855	DNAS1_HUMAN	reviewed	Deoxyribonuclease-1 (EC 3.1.21.1) (Deoxyribonuclease I) (DNase I) (Dornase alfa)	DNASE1 DNL1 DRNI	Homo sapiens (Human)	282
Q5VTE0	EF1A3_HUMAN	reviewed	Putative elongation factor 1-alpha-like 3 (EF-1-alpha-like 3) (Eukaryotic elongation factor 1 A-like 3) (eEF1A-like 3) (Eukaryotic translation elongation factor 1 alpha-1 pseudogene 5)	EEF1A1P5 EEF1AL3	Homo sapiens (Human)	462
P29692	EF1D_HUMAN	reviewed	Elongation factor 1-delta (EF-1-delta) (Antigen NY-CO-4)	EEF1D EF1D	Homo sapiens (Human)	281
P26641	EF1G_HUMAN	reviewed	Elongation factor 1-gamma (EF-1-gamma) (eEF-1B gamma)	EEF1G EF1G PRO1608	Homo sapiens (Human)	437
P06733	ENOA_HUMAN	reviewed	Alpha-enolase (EC 4.2.1.11) (2-phospho-D-glycerate hydro-lyase) (C-myc promoter-binding protein) (Enolase 1) (MBP-1) (MPB-1) (Non-neural enolase) (NNE) (Phosphopyruvate hydratase) (Plasminogen-binding protein)	ENO1 ENO1L1 MBPB1 MPB1	Homo sapiens (Human)	434
P04406	G3P_HUMAN	reviewed	Glyceraldehyde-3-phosphate dehydrogenase (GAPDH) (EC 1.2.1.12) (Peptidyl-cysteine S-nitrosylase GAPDH) (EC 2.6.99.-)	GAPDH GAPD CDABP0047 OK/SW-cl.12	Homo sapiens (Human)	335
P38646	GRP75_HUMAN	reviewed	Stress-70 protein, mitochondrial (75 kDa glucose-regulated protein) (GRP-75) (Heat shock 70 kDa protein 9) (Mortalin) (MOT) (Peptide-binding protein 74) (PBP74)	HSPA9 GRP75 HSPA9B mt-HSP70	Homo sapiens (Human)	679
P11021	GRP78_HUMAN	reviewed	78 kDa glucose-regulated protein (GRP-78) (Endoplasmic reticulum lumenal Ca(2+)-binding protein grp78) (Heat shock 70 kDa protein 5) (Immunoglobulin heavy chain-binding protein) (BiP)	HSPA5 GRP78	Homo sapiens (Human)	654
P20671	H2A1D_HUMAN	reviewed	Histone H2A type 1-D (Histone H2A.3) (Histone H2A/g)	HIST1H2AD H2AFG	Homo sapiens (Human)	130
Q96KK5	H2A1H_HUMAN	reviewed	Histone H2A type 1-H (Histone H2A/s)	HIST1H2AH HIST1H2AI	Homo sapiens (Human)	128
Q99878	H2A1J_HUMAN	reviewed	Histone H2A type 1-J (Histone H2A/e)	HIST1H2AJ H2AFE	Homo sapiens (Human)	128
Q6FI13	H2A2A_HUMAN	reviewed	Histone H2A type 2-A (Histone H2A.2) (Histone H2A/o)	HIST2H2AA3 H2AFO HIST2H2AA; HIST2H2AA4	Homo sapiens (Human)	130
P62807	H2B1C_HUMAN	reviewed	Histone H2B type 1-C/E/F/G/I (Histone H2B.1 A) (Histone H2B.a) (H2B/a) (Histone H2B.g) (H2B/g) (Histone H2B.h) (H2B/h) (Histone H2B.k) (H2B/k) (Histone H2B.l) (H2B/l)	HIST1H2BC H2BFL; HIST1H2BE H2BFH; HIST1H2BF H2BFG; HIST1H2BG H2BFA; HIST1H2BI H2BFK	Homo sapiens (Human)	126
P58876	H2B1D_HUMAN	reviewed	Histone H2B type 1-D (HIRA-interacting protein 2) (Histone H2B.1 B) (Histone H2B.b) (H2B/b)	HIST1H2BD H2BFB HIRIP2	Homo sapiens (Human)	126
Q93079	H2B1H_HUMAN	reviewed	Histone H2B type 1-H (Histone H2B.j) (H2B/j)	HIST1H2BH H2BFJ	Homo sapiens (Human)	126
O60814	H2B1K_HUMAN	reviewed	Histone H2B type 1-K (H2B K) (HIRA-interacting protein 1)	HIST1H2BK H2BFT HIRIP1	Homo sapiens (Human)	126
Q99880	H2B1L_HUMAN	reviewed	Histone H2B type 1-L (Histone H2B.c) (H2B/c)	HIST1H2BL H2BFC	Homo sapiens (Human)	126
Q99879	H2B1M_HUMAN	reviewed	Histone H2B type 1-M (Histone H2B.e) (H2B/e)	HIST1H2BM H2BFE	Homo sapiens (Human)	126
Q99877	H2B1N_HUMAN	reviewed	Histone H2B type 1-N (Histone H2B.d) (H2B/d)	HIST1H2BN H2BFD	Homo sapiens (Human)	126
P57053	H2BFS_HUMAN	reviewed	Histone H2B type F-S (Histone H2B.s) (H2B/s)	H2BFS	Homo sapiens (Human)	126
P61978	HNRPK_HUMAN	reviewed	Heterogeneous nuclear ribonucleoprotein K (hnRNP K) (Transformation up-regulated nuclear protein) (TUNP)	HNRNPK HNRPK	Homo sapiens (Human)	463
O60506	HNRPQ_HUMAN	reviewed	Heterogeneous nuclear ribonucleoprotein Q (hnRNP Q) (Glycine- and tyrosine-rich RNA-binding protein) (GRY-RBP) (NS1-associated protein 1) (Synaptotagmin-binding, cytoplasmic RNA-interacting protein)	SYNCRIP HNRPQ NSAP1	Homo sapiens (Human)	623
P07900	HS90A_HUMAN	reviewed	Heat shock protein HSP 90-alpha (Heat shock 86 kDa) (HSP 86) (HSP86) (Lipopolysaccharide-associated protein 2) (LAP-2) (LPS-associated protein 2) (Renal carcinoma antigen NY-REN-38)	HSP90AA1 HSP90A HSPC1 HSPCA	Homo sapiens (Human)	732
P08238	HS90B_HUMAN	reviewed	Heat shock protein HSP 90-beta (HSP 90) (Heat shock 84 kDa) (HSP 84) (HSP84)	HSP90AB1 HSP90B HSPC2 HSPCB	Homo sapiens (Human)	724
P0DMV8	HS71A_HUMAN	reviewed	Heat shock 70 kDa protein 1A (Heat shock 70 kDa protein 1) (HSP70-1) (HSP70.1)	HSPA1A HSPA1 HSX70	Homo sapiens (Human)	641
P0DMV9	HS71B_HUMAN	reviewed	Heat shock 70 kDa protein 1B (Heat shock 70 kDa protein 2) (HSP70-2) (HSP70.2)	HSPA1B	Homo sapiens (Human)	641
Q9NZI8	IF2B1_HUMAN	reviewed	Insulin-like growth factor 2 mRNA-binding protein 1 (IGF2 mRNA-binding protein 1) (IMP-1) (IMP1) (Coding region determinant-binding protein) (CRD-BP) (IGF-II mRNA-binding protein 1) (VICKZ family member 1) (Zipcode-binding protein 1) (ZBP-1)	IGF2BP1 CRDBP VICKZ1 ZBP1	Homo sapiens (Human)	577
Q12905	ILF2_HUMAN	reviewed	Interleukin enhancer-binding factor 2 (Nuclear factor of activated T-cells 45 kDa)	ILF2 NF45 PRO3063	Homo sapiens (Human)	390
P13645	K1C10_HUMAN	reviewed	Keratin, type I cytoskeletal 10 (Cytokeratin-10) (CK-10) (Keratin-10) (K10)	KRT10 KPP	Homo sapiens (Human)	584
P02533	K1C14_HUMAN	reviewed	Keratin, type I cytoskeletal 14 (Cytokeratin-14) (CK-14) (Keratin-14) (K14)	KRT14	Homo sapiens (Human)	472
P08779	K1C16_HUMAN	reviewed	Keratin, type I cytoskeletal 16 (Cytokeratin-16) (CK-16) (Keratin-16) (K16)	KRT16 KRT16A	Homo sapiens (Human)	473
P35527	K1C9_HUMAN	reviewed	Keratin, type I cytoskeletal 9 (Cytokeratin-9) (CK-9) (Keratin-9) (K9)	KRT9	Homo sapiens (Human)	623
P35908	K22E_HUMAN	reviewed	Keratin, type II cytoskeletal 2 epidermal (Cytokeratin-2e) (CK-2e) (Epithelial keratin-2e) (Keratin-2 epidermis) (Keratin-2e) (K2e) (Type-II keratin Kb2)	KRT2 KRT2A KRT2E	Homo sapiens (Human)	639
P04264	K2C1_HUMAN	reviewed	Keratin, type II cytoskeletal 1 (67 kDa cytokeratin) (Cytokeratin-1) (CK-1) (Hair alpha protein) (Keratin-1) (K1) (Type-II keratin Kb1)	KRT1 KRTA	Homo sapiens (Human)	644
P04259	K2C6B_HUMAN	reviewed	Keratin, type II cytoskeletal 6B (Cytokeratin-6B) (CK-6B) (Keratin-6B) (K6B) (Type-II keratin Kb10)	KRT6B K6B KRTL1	Homo sapiens (Human)	564
P12277	KCRB_HUMAN	reviewed	Creatine kinase B-type (EC 2.7.3.2) (B-CK) (Creatine kinase B chain)	CKB CKBB	Homo sapiens (Human)	381
P14618	KPYM_HUMAN	reviewed	Pyruvate kinase PKM (EC 2.7.1.40) (Cytosolic thyroid hormone-binding protein) (CTHBP) (Opa-interacting protein 3) (OIP-3) (Pyruvate kinase 2/3) (Pyruvate kinase muscle isozyme) (Thyroid hormone-binding protein 1) (THBP1) (Tumor M2-PK) (p58)	PKM OIP3 PK2 PK3 PKM2	Homo sapiens (Human)	531
P00338	LDHA_HUMAN	reviewed	L-lactate dehydrogenase A chain (LDH-A) (EC 1.1.1.27) (Cell proliferation-inducing gene 19 protein) (LDH muscle subunit) (LDH-M) (Renal carcinoma antigen NY-REN-59)	LDHA PIG19	Homo sapiens (Human)	332
P07195	LDHB_HUMAN	reviewed	L-lactate dehydrogenase B chain (LDH-B) (EC 1.1.1.27) (LDH heart subunit) (LDH-H) (Renal carcinoma antigen NY-REN-46)	LDHB	Homo sapiens (Human)	334
Q8IYB1	M21D2_HUMAN	reviewed	Protein MB21D2 (Mab-21 domain-containing protein 2)	MB21D2 C3orf59	Homo sapiens (Human)	491
Q13765	NACA_HUMAN	reviewed	Nascent polypeptide-associated complex subunit alpha (NAC-alpha) (Alpha-NAC) (allergen Hom s 2)	NACA HSD48	Homo sapiens (Human)	215
P09874	PARP1_HUMAN	reviewed	Poly [ADP-ribose] polymerase 1 (PARP-1) (EC 2.4.2.30) (ADP-ribosyltransferase diphtheria toxin-like 1) (ARTD1) (NAD(+) ADP-ribosyltransferase 1) (ADPRT 1) (Poly[ADP-ribose] synthase 1)	PARP1 ADPRT PPOL	Homo sapiens (Human)	1014
Q06830	PRDX1_HUMAN	reviewed	Peroxiredoxin-1 (EC 1.11.1.15) (Natural killer cell-enhancing factor A) (NKEF-A) (Proliferation-associated gene protein) (PAG) (Thioredoxin peroxidase 2) (Thioredoxin-dependent peroxide reductase 2)	PRDX1 PAGA PAGB TDPX2	Homo sapiens (Human)	199
Q9H0U4	RAB1B_HUMAN	reviewed	Ras-related protein Rab-1B	RAB1B	Homo sapiens (Human)	201
Q92928	RAB1C_HUMAN	reviewed	Putative Ras-related protein Rab-1C (hRab1c)	RAB1C	Homo sapiens (Human)	201
P50914	RL14_HUMAN	reviewed	60S ribosomal protein L14 (CAG-ISL 7)	RPL14	Homo sapiens (Human)	215
P62424	RL7A_HUMAN	reviewed	60S ribosomal protein L7a (PLA-X polypeptide) (Surfeit locus protein 3)	RPL7A SURF-3 SURF3	Homo sapiens (Human)	266
P18124	RL7_HUMAN	reviewed	60S ribosomal protein L7	RPL7	Homo sapiens (Human)	248
Q8NHW5	RLA0L_HUMAN	reviewed	60S acidic ribosomal protein P0-like	RPLP0P6	Homo sapiens (Human)	317
P05388	RLA0_HUMAN	reviewed	60S acidic ribosomal protein P0 (60S ribosomal protein L10E)	RPLP0	Homo sapiens (Human)	317
P22626	ROA2_HUMAN	reviewed	Heterogeneous nuclear ribonucleoproteins A2/B1 (hnRNP A2/B1)	HNRNPA2B1 HNRPA2B1	Homo sapiens (Human)	353
P08865	RSSA_HUMAN	reviewed	40S ribosomal protein SA (37 kDa laminin receptor precursor) (37LRP) (37/67 kDa laminin receptor) (LRP/LR) (67 kDa laminin receptor) (67LR) (Colon carcinoma laminin-binding protein) (Laminin receptor 1) (LamR) (Laminin-binding protein precursor p40) (LBP/p40) (Multidrug resistance-associated protein MGr1-Ag) (NEM/1CHD4)	RPSA LAMBR LAMR1	Homo sapiens (Human)	295
O43175	SERA_HUMAN	reviewed	D-3-phosphoglycerate dehydrogenase (3-PGDH) (EC 1.1.1.95)	PHGDH PGDH3	Homo sapiens (Human)	533
P17987	TCPA_HUMAN	reviewed	T-complex protein 1 subunit alpha (TCP-1-alpha) (CCT-alpha)	TCP1 CCT1 CCTA	Homo sapiens (Human)	556
P78371	TCPB_HUMAN	reviewed	T-complex protein 1 subunit beta (TCP-1-beta) (CCT-beta)	CCT2 99D8.1 CCTB	Homo sapiens (Human)	535
P50991	TCPD_HUMAN	reviewed	T-complex protein 1 subunit delta (TCP-1-delta) (CCT-delta) (Stimulator of TAR RNA-binding)	CCT4 CCTD SRB	Homo sapiens (Human)	539
P48643	TCPE_HUMAN	reviewed	T-complex protein 1 subunit epsilon (TCP-1-epsilon) (CCT-epsilon)	CCT5 CCTE KIAA0098	Homo sapiens (Human)	541
P49368	TCPG_HUMAN	reviewed	T-complex protein 1 subunit gamma (TCP-1-gamma) (CCT-gamma) (hTRiC5)	CCT3 CCTG TRIC5	Homo sapiens (Human)	545
P50990	TCPQ_HUMAN	reviewed	T-complex protein 1 subunit theta (TCP-1-theta) (CCT-theta) (Renal carcinoma antigen NY-REN-15)	CCT8 C21orf112 CCTQ KIAA0002	Homo sapiens (Human)	548
P40227	TCPZ_HUMAN	reviewed	T-complex protein 1 subunit zeta (TCP-1-zeta) (Acute morphine dependence-related protein 2) (CCT-zeta-1) (HTR3) (Tcp20)	CCT6A CCT6 CCTZ	Homo sapiens (Human)	531
P08670	VIME_HUMAN	reviewed	Vimentin	VIM	Homo sapiens (Human)	466
P12956	XRCC6_HUMAN	reviewed	X-ray repair cross-complementing protein 6 (EC 3.6.4.-) (EC 4.2.99.-) (5'-deoxyribose-5-phosphate lyase Ku70) (5'-dRP lyase Ku70) (70 kDa subunit of Ku antigen) (ATP-dependent DNA helicase 2 subunit 1) (ATP-dependent DNA helicase II 70 kDa subunit) (CTC box-binding factor 75 kDa subunit) (CTC75) (CTCBF) (DNA repair protein XRCC6) (Lupus Ku autoantigen protein p70) (Ku70) (Thyroid-lupus autoantige…	XRCC6 G22P1	Homo sapiens (Human)	609
P60174	TPIS_HUMAN	reviewed	Triosephosphate isomerase (TIM) (EC 5.3.1.1) (Triose-phosphate isomerase)	TPI1 TPI	Homo sapiens (Human)	286
